# Supplementary material for: Evaluating DNA Extraction Methods for Community Profiling of Pig Hindgut Microbial Community
Source: PLoS One. 2015 Nov 11;10(11):e0142720. doi: 10.1371/journal.pone.0142720 (PMC4641665; doi:10.1371/journal.pone.0142720)
Supplement: S3 Table — (XLSX) [file pone.0142720.s004.xlsx]

## Sheet: Sheet1
OTU number	PigA_POW_1	PigA_POW_2	PigA_POW_3	PigA_FAS_1	PigA_FAS_2	PigA_FAS_3	PigA_CON_1	PigA_CON_2	PigA_CON_3	PigC_POW_1	PigC_POW_2	PigC_POW_3	PigC_FAS_1	PigC_FAS_2	PigC_FAS_3	PigB_POW_1	PigB_POW_2	PigB_POW_3	PigB_FAS_1	PigB_FAS_2	PigB_FAS_3	PigB_CON_1	PigB_CON_2	PigB_CON_3	Kingdom	Phylum	Class	Order	Family	Genus	Species
0	9.71429	4.92857	6.92857	9.14286	7.35714	9.42857	9.57143	8.64286	6	2.21429	2.85714	4.57143	14.3571	14.6429	16.4286	1.78571	1.71429	1.21429	2.78571	2.5	1.35714	2.57143	2	1.92857	Bacteria	Firmicutes	Bacilli	Lactobacillales	Streptococcaceae	Streptococcus
1	4	4.5	5.5	3.92857	13.2857	4.92857	3.28571	4.64286	3.57143	3.35714	1.78571	1.78571	1.14286	1.78571	2.07143	2.71429	1.92857	1.21429	1.78571	1.07143	2	1.28571	1.42857	1.92857	Bacteria	Proteobacteria	Gammaproteobacteria	Enterobacteriales	Enterobacteriaceae
2	0.785714	1.21429	0.928571	0.714286	0.571429	0.714286	1.28571	0.857143	0.857143	9.71429	7.57143	6.64286	3.35714	1.85714	1.78571	3.21429	2	3.78571	3.78571	3.64286	5.21429	2.21429	4.42857	4.14286	Bacteria	Bacteroidetes	Bacteroidia	Bacteroidales	Prevotellaceae	Prevotella	copri
3	0.785714	2.35714	1.28571	0.785714	0.785714	1.14286	1.64286	1.35714	1.35714	1	0.714286	1.28571	0.571429	0.142857	0.142857	6.35714	4.14286	5.21429	4.57143	4.28571	5.85714	1.78571	2.92857	4.07143	Bacteria	Bacteroidetes	Bacteroidia	Bacteroidales	Prevotellaceae	Prevotella
4	0	0	0	0.0714286	0	0.0714286	0	0.0714286	0	2.5	2.21429	3.42857	14.9286	15.6429	14.1429	0	0	0	0	0	0	0	0	0	Bacteria	Firmicutes	Bacilli	Lactobacillales	Lactobacillaceae	Lactobacillus
5	0.714286	0.571429	0.142857	2.64286	1.71429	2.5	0.571429	0.714286	0.642857	0.214286	0.285714	0.428571	1.64286	2.57143	2.85714	1.07143	0.857143	0.642857	5.64286	5.21429	1.14286	1.85714	1	1	Bacteria	Firmicutes	Clostridia	Clostridiales
6	0.714286	0.714286	0.785714	6.21429	6.78571	6	1.42857	1.28571	1.42857	0.357143	0.0714286	0.571429	2.42857	2.71429	3.28571	0.714286	0.142857	0.714286	4.35714	5.28571	0.357143	1.21429	0.357143	1.21429	Bacteria	Firmicutes	Clostridia	Clostridiales	Peptostreptococcaceae
7	1.14286	1.35714	1.14286	1.14286	1.21429	1.57143	2.57143	2.42857	2.64286	9.57143	3.71429	4	2.28571	2.14286	3.21429	0.142857	0.214286	0	0.214286	0.0714286	0.214286	0.214286	0.214286	0.142857	Bacteria	Proteobacteria	Gammaproteobacteria	Pseudomonadales	Moraxellaceae	Acinetobacter
8	2.57143	1.92857	1.78571	1.64286	1.71429	1.35714	2.85714	2.28571	2.14286	0.928571	1.78571	1.21429	0.928571	0.285714	0.142857	1	0.571429	0.285714	0.285714	0.214286	0.214286	0.785714	0.5	0.285714	Bacteria	Lentisphaerae	[Lentisphaeria]
9	0.785714	0.428571	0.285714	0.357143	0.5	0.214286	0.642857	1.07143	0.5	1.21429	1.42857	1.92857	1.78571	1.64286	1.57143	1.64286	1.85714	1.42857	0.714286	1.78571	3.5	4.5	3.71429	3.21429	Bacteria	Firmicutes	Clostridia	Clostridiales	Ruminococcaceae
10	0	0	0	0	0.0714286	0	0	0	0	1	2.07143	2.42857	9.57143	9	8.78571	0	0	0	0	0	0	0	0	0	Bacteria	Firmicutes	Bacilli	Lactobacillales	Lactobacillaceae
11	0	0.214286	0.142857	0.928571	4.92857	0.571429	0.0714286	0.0714286	0.357143	0	0	0	0	0.0714286	0	0.285714	1.5	0.928571	1.78571	1.28571	0.285714	4.78571	3.42857	1.14286	Archaea	Euryarchaeota	Methanobacteria	Methanobacteriales	Methanobacteriaceae	Methanobrevibacter
12	0.142857	0	0	0.214286	0.285714	0.142857	0.0714286	0.0714286	0	0	0	0	0	0	0	3.07143	3.07143	2.64286	2.64286	1.85714	3.64286	1.57143	2	1.64286	Bacteria	Bacteroidetes	Bacteroidia	Bacteroidales	S24-7
13	2.21429	2.14286	2.78571	4.78571	4.5	4	2.5	2.71429	2.21429	0.571429	1	1.14286	1.85714	2.14286	1.71429	1.57143	0.357143	0.785714	2.85714	3	1.57143	2.85714	1.64286	1	Bacteria	Firmicutes	Bacilli	Lactobacillales	Carnobacteriaceae	Trichococcus
14	3.14286	2.64286	1.85714	2.07143	1.42857	2.21429	2.5	2	2.28571	0.357143	0.428571	0.357143	0	0	0.0714286	1	1.07143	1.14286	0.571429	0.5	0.571429	0.857143	0.571429	0.785714	Bacteria	Firmicutes	Clostridia	Clostridiales	Ruminococcaceae	Ruminococcus
15	0.142857	0	0	0	0	0.0714286	0	0	0	2.64286	3.28571	2.71429	1.64286	1.85714	1.78571	2.57143	3.57143	2.85714	2.57143	2.28571	3	3.14286	4	3.21429	Bacteria	Firmicutes	Clostridia	Clostridiales	Veillonellaceae
16	0.285714	0.5	0.642857	0.357143	0.285714	0.142857	0.142857	0.214286	0.357143	0.357143	0.5	0.642857	0.285714	0.285714	0.0714286	1.42857	1.85714	1.57143	2.28571	1.92857	2.42857	1.07143	1.07143	2.42857	Bacteria	Bacteroidetes	Bacteroidia	Bacteroidales	Bacteroidaceae	Bacteroides
17	0.357143	0.0714286	0.428571	0.428571	0.214286	0.0714286	0.5	0.357143	0.571429	3.42857	3	2.78571	0.428571	0.285714	1.21429	0.357143	1.14286	0.714286	0.857143	0.642857	1.5	0.642857	0.785714	1.71429	Bacteria	Bacteroidetes	Bacteroidia	Bacteroidales	[Paraprevotellaceae]	[Prevotella]
18	0.357143	0.142857	0.285714	3.07143	2.71429	3.71429	0.214286	0.357143	0.428571	0.142857	0.214286	0.285714	2.42857	3	2.57143	0.214286	0.142857	0.0714286	1.85714	1.85714	0.214286	0.357143	0.142857	0.428571	Bacteria	Firmicutes	Bacilli	Turicibacterales	Turicibacteraceae	Turicibacter
19	0.0714286	0	0	0.0714286	0	0.0714286	0	0	0	0.428571	1.92857	0.642857	0.142857	0.0714286	0.285714	3	2.28571	2.64286	1.42857	1.35714	3.28571	3.85714	4.42857	3	Bacteria	Firmicutes	Clostridia	Clostridiales	Veillonellaceae	Mitsuokella	multacida
20	2.64286	1.21429	1.57143	5.64286	5.78571	8.71429	1.5	2.14286	1.42857	0	0	0	0	0	0	0	0.0714286	0	0.0714286	0	0	0	0	0	Bacteria	Firmicutes	Clostridia	Clostridiales	Lachnospiraceae
21	2.5	2	2.07143	1.5	1	0.5	1.64286	1.78571	1.92857	0	0.357143	0.0714286	0	0	0	0.285714	0	0.0714286	0	0	0	0	0.0714286	0	Bacteria	Proteobacteria	Betaproteobacteria	Burkholderiales	Alcaligenaceae	Sutterella
22	0	0	0	0	0	0	0	0	0	0.857143	1.14286	0.571429	0.285714	0.214286	0.714286	2.14286	1.28571	1.57143	1.21429	0.785714	2.07143	1.85714	1.71429	1.42857	Bacteria	Firmicutes	Clostridia	Clostridiales	Ruminococcaceae
23	0.642857	0.928571	1	0.785714	0.785714	0.357143	1.35714	0.857143	1.35714	3.07143	2.64286	1.14286	0.571429	0.928571	1	0.785714	1.14286	1.5	1.28571	0.714286	1.28571	0.714286	0.5	1.57143	Bacteria	Bacteroidetes	Bacteroidia	Bacteroidales	Prevotellaceae	Prevotella
24	4.07143	3.71429	3.64286	3.21429	1.92857	3.28571	4.28571	3.42857	3.14286	0.928571	0.928571	1.14286	0.5	0.928571	0.571429	2.14286	4.35714	3.78571	1.92857	2.35714	2.78571	1.78571	2.71429	2.78571	Bacteria	Firmicutes	Clostridia	Clostridiales	Ruminococcaceae	Ruminococcus
25	0.5	0.5	0.714286	0.642857	0.642857	0.142857	0.428571	0.285714	0.428571	4.85714	4.14286	3.78571	1.64286	1.92857	1.64286	0.928571	0.857143	1.14286	1	1	1.28571	0.571429	0.785714	0.785714	Bacteria	Bacteroidetes	Bacteroidia	Bacteroidales	Prevotellaceae	Prevotella	copri
26	0.857143	0.642857	0.357143	0.571429	1	0.285714	0.428571	0.571429	0.857143	0.642857	0.0714286	0.714286	0.5	1.28571	0.928571	1.14286	0.785714	1.71429	1.28571	1.57143	1.28571	2.21429	1.85714	1.85714	Bacteria	Firmicutes	Clostridia	Clostridiales	Lachnospiraceae	Dorea
27	0.428571	0.5	0.214286	1.71429	1.14286	1.28571	0.214286	0.714286	0.428571	0	0	0.214286	0.285714	0.214286	0.285714	0.357143	0.285714	0.214286	1.92857	1.42857	0.214286	1.64286	1.07143	0.285714	Bacteria	Firmicutes	Bacilli	Lactobacillales	Aerococcaceae	Facklamia
28	0.285714	0.142857	0.142857	0	0.0714286	0.285714	0.142857	0.357143	0.214286	0	0	0	0	0	0	0.571429	0.928571	0.142857	0.285714	0.285714	1.14286	2.71429	1.28571	1.35714	Bacteria	Firmicutes	Erysipelotrichi	Erysipelotrichales	Erysipelotrichaceae	Erysipelothrix
29	0.0714286	0	0	0.0714286	0.142857	0.142857	0	0.0714286	0.285714	2.14286	1.28571	2.92857	4	3.85714	2.85714	0.0714286	0	0	0	0	0	0	0	0.0714286	Bacteria	Firmicutes	Bacilli	Lactobacillales	Lactobacillaceae
30	2.64286	1.28571	1.64286	0.428571	0.428571	0.714286	1.42857	1	0.928571	0.571429	0.285714	0.5	0.357143	0.142857	0.285714	0.857143	0.714286	0.714286	0.0714286	0.571429	0.642857	0.714286	0.5	0.928571	Bacteria	Firmicutes	Clostridia	Clostridiales	Ruminococcaceae
31	2.28571	3.64286	1.57143	2.57143	1.57143	2.14286	3.14286	2.85714	2.71429	0.285714	0.0714286	0.142857	0.285714	0.0714286	0.0714286	0.5	0.714286	0.785714	0.357143	0.857143	0.285714	1.14286	0.5	0.714286	Bacteria	Firmicutes	Clostridia	Clostridiales	Clostridiaceae
32	0.0714286	0	0	0	0	0	0	0	0	0	0	0	0	0	0	1.64286	1.64286	1.42857	0.571429	1.21429	1.92857	1.78571	1.71429	1	Bacteria	Firmicutes	Clostridia	Clostridiales	Clostridiaceae
33	2.71429	2.28571	2.42857	1	0.928571	1.21429	1.78571	2.07143	2.57143	0.642857	0.857143	0.857143	0.357143	0.142857	0.5	1.35714	1.35714	2.21429	1	0.857143	1	1.64286	1.5	1.21429	Bacteria	Firmicutes	Clostridia	Clostridiales	Ruminococcaceae	Oscillospira
34	0.5	1.21429	2.92857	0.785714	0.714286	1.07143	1.35714	1.42857	2.07143	5.07143	4.85714	4.14286	2.85714	1	2.28571	1	0.857143	0.857143	1.28571	1	1.21429	0.571429	0.928571	1	Bacteria	Bacteroidetes	Bacteroidia	Bacteroidales	Prevotellaceae	Prevotella
35	0.642857	1.21429	1.64286	1.14286	0.785714	0.214286	1.07143	0.642857	1	0.357143	0.357143	0.285714	0	0.0714286	0	0.285714	0.428571	0.857143	0.642857	0.428571	0.285714	0.0714286	0.428571	0.5	Bacteria	Bacteroidetes	Bacteroidia	Bacteroidales	Porphyromonadaceae	Parabacteroides
36	0.928571	0.928571	0.714286	0.642857	0.5	0.571429	1.14286	0.785714	1	0.0714286	0.0714286	0.0714286	0	0.0714286	0	0.857143	1	1.21429	0.785714	0.857143	1.21429	1.28571	0.928571	1.5	Bacteria	Firmicutes	Clostridia
37	0.714286	1.5	0.928571	1.28571	0.142857	0.785714	0.5	1.07143	0.571429	0.571429	1.64286	0.785714	0.571429	0.428571	0.0714286	0.428571	0.714286	0.428571	0.642857	0.285714	0.714286	0.928571	0.857143	1	Bacteria	Bacteroidetes	Bacteroidia	Bacteroidales	Porphyromonadaceae
38	0	0.428571	0.428571	0.357143	0.0714286	0.0714286	0.428571	0.142857	0.642857	1.42857	1	0.357143	0.285714	0.571429	0.357143	1.28571	1.92857	2.28571	1	0.857143	2.28571	0.714286	1.28571	1	Bacteria	Bacteroidetes	Bacteroidia	Bacteroidales	S24-7
39	0.285714	0.785714	0.285714	0.357143	0.357143	0.142857	0.285714	0.357143	0.357143	0.0714286	0.357143	0.285714	0.214286	0.214286	0.285714	1.14286	1.35714	1.07143	1.57143	1.35714	1.71429	1.28571	1.5	1.07143	Bacteria	Firmicutes	Clostridia	Clostridiales	Ruminococcaceae	Faecalibacterium	prausnitzii
40	1.21429	1.14286	0.642857	0.285714	0	0.285714	0.642857	1.28571	0.857143	0.214286	0.0714286	0.142857	0	0	0.142857	0.214286	0.285714	0.214286	0.214286	0.0714286	0.214286	1.14286	0.571429	0.0714286	Bacteria	Firmicutes	Erysipelotrichi	Erysipelotrichales	Erysipelotrichaceae	Erysipelothrix
41	0.142857	0.5	0.714286	0.142857	0.142857	0.357143	0.571429	0.642857	0.571429	1.07143	0.785714	0.5	0.428571	0.428571	0.285714	0.357143	0.142857	0.285714	0.428571	0.285714	0.428571	0.214286	0.142857	0.0714286	Bacteria	Bacteroidetes	Bacteroidia	Bacteroidales	Prevotellaceae	Prevotella
42	0.857143	0.357143	0.857143	0.642857	0.642857	0.785714	1.07143	1	1.07143	0.142857	0.285714	0.357143	0.857143	0.357143	0.785714	0.0714286	0.285714	0	0.642857	0.428571	0.285714	0.571429	0.285714	0.357143	Bacteria	Firmicutes	Bacilli	Lactobacillales	Enterococcaceae	Enterococcus
43	0.0714286	0	0	0	0	0	0	0.0714286	0.0714286	0	0	0	0	0	0.142857	0.357143	0.214286	0.357143	1.92857	2.14286	0.714286	1.64286	0.714286	0.5	Bacteria	Firmicutes	Clostridia	Clostridiales	Ruminococcaceae	Ruminococcus
44	1.92857	2.14286	2.28571	1.71429	1.07143	1.28571	2.42857	1.21429	2.5	1.21429	0.928571	1.35714	0.214286	0.357143	0.214286	0.785714	0.285714	0.714286	0.0714286	0.571429	0.785714	0.0714286	0.214286	0.357143	Bacteria	Bacteroidetes	Bacteroidia	Bacteroidales	Prevotellaceae	Prevotella	stercorea
45	0.214286	0.142857	0.142857	0.142857	0.142857	0.285714	0.357143	0.142857	0.285714	0.214286	0.0714286	0.214286	0	0.0714286	0.142857	1.35714	1.28571	0.571429	0.785714	1.14286	1.07143	0.285714	1.07143	0.928571	Bacteria	Bacteroidetes	Bacteroidia	Bacteroidales	Prevotellaceae	Prevotella
46	0.214286	0.357143	0.571429	0.214286	0.0714286	0.357143	0.0714286	0.214286	0.285714	0.428571	0.142857	0.214286	0.571429	0.142857	0.0714286	0.642857	0.428571	0.5	0.285714	0.5	0.5	0	0.5	0.714286	Bacteria	Bacteroidetes	Bacteroidia	Bacteroidales	Prevotellaceae	Prevotella
47	1.42857	1.85714	1.07143	0.785714	1.07143	1.64286	1.21429	1.5	1.28571	0.357143	0.357143	1.14286	0.214286	0	0.428571	0.357143	0.571429	0.5	0.642857	0.642857	0.571429	0.571429	0.714286	0.428571	Bacteria	Firmicutes	Clostridia	Clostridiales	Ruminococcaceae
48	1	0.928571	1.21429	0.642857	0.5	0.714286	0.5	0.714286	0.785714	0.142857	0	0.571429	0	0.214286	0	0.214286	0	0	0	0	0	0	0	0.0714286	Bacteria	Firmicutes	Clostridia
49	0.5	0.785714	0.642857	1	0.0714286	0.357143	0.428571	0.642857	0.285714	0	0.0714286	0.142857	0.0714286	0	0	1.07143	0.714286	0.714286	0.714286	0.928571	0.785714	0.214286	0.285714	0.571429	Bacteria	Spirochaetes	Spirochaetes	Sphaerochaetales	Sphaerochaetaceae	Sphaerochaeta
50	0.857143	0.5	0.571429	0.5	0.428571	0.214286	0.214286	0.642857	0.857143	0	0.285714	0	0	0	0	0.0714286	0.285714	0.0714286	0.142857	0	0.142857	0	0	0	Bacteria	Spirochaetes	Spirochaetes	Spirochaetales	Spirochaetaceae	Treponema
51	0.285714	0.357143	0.571429	0.214286	0.214286	0.142857	0.357143	0.5	0.285714	0.642857	0.714286	0.642857	0	0.142857	0.214286	0.142857	0.285714	0.357143	0.214286	0.428571	0.285714	0.142857	0.357143	0	Bacteria	Proteobacteria	Gammaproteobacteria	Aeromonadales	Succinivibrionaceae	Succinivibrio
52	0.357143	0.357143	0.5	0.142857	0.214286	0.0714286	0.285714	0.142857	0.5	1.21429	1.92857	2.21429	0.785714	0.428571	0.642857	0.714286	0.642857	0.785714	0.0714286	0.214286	0.428571	0.5	0.285714	0.642857	Bacteria	Firmicutes	Clostridia	Clostridiales	Lachnospiraceae	Lachnospira
53	0.0714286	0.214286	0	0.0714286	0.142857	0.142857	0.142857	0.0714286	0.214286	0.0714286	0.142857	0.642857	0.285714	0.5	0.214286	0.357143	0.214286	0.428571	0.357143	0.785714	0.5	0.285714	0.428571	0.428571	Bacteria	Firmicutes	Erysipelotrichi	Erysipelotrichales	[Coprobacillaceae]	Catenibacterium
54	0.285714	0.5	0.571429	0.142857	0.214286	0.285714	0.428571	0.214286	0.5	0.142857	0.214286	0.142857	0.357143	0	0.0714286	0.0714286	0.285714	0	0.0714286	0.214286	0.214286	0.0714286	0.285714	0	Bacteria	Bacteroidetes	Bacteroidia	Bacteroidales	S24-7
55	0	0	0.0714286	0.214286	0.5	0.357143	0	0.0714286	0.142857	0	0	0	0.285714	0.357143	0.357143	0.357143	0.285714	0.0714286	0.5	1	0.142857	0.285714	0.0714286	0.142857	Bacteria	Firmicutes	Bacilli	Lactobacillales	Aerococcaceae
56	0	0	0	0	0	0	0.0714286	0	0	0.214286	0	0	0.214286	0	0	0.357143	1.14286	0.285714	0.214286	0.285714	0.642857	1.42857	1.21429	1.07143	Bacteria	Firmicutes	Clostridia	Clostridiales	Ruminococcaceae	Ruminococcus
57	0	0	0	0	0	0	0	0	0	0	0	0	0	0.0714286	0	0.214286	0.642857	0.357143	0.785714	0.714286	0	0.428571	0.285714	0.5	Archaea	Euryarchaeota	Methanobacteria	Methanobacteriales	Methanobacteriaceae	Methanosphaera
58	0.142857	0.142857	0.285714	0.142857	0.142857	0.142857	0.214286	0.142857	0.214286	0	0	0	0	0	0	0.857143	0.857143	0.714286	0.642857	0.214286	0.785714	1.21429	1.14286	1	Bacteria	Firmicutes	Clostridia	Clostridiales	Ruminococcaceae
59	0.142857	0.285714	0.214286	0.214286	0.0714286	0.285714	0.214286	0.214286	0.285714	0.285714	0.285714	0.285714	0	0.142857	0.142857	0.428571	0.428571	0.857143	0.285714	0.285714	0.357143	0.0714286	0.142857	0.428571	Bacteria	Bacteroidetes	Bacteroidia	Bacteroidales	[Paraprevotellaceae]	CF231
60	0.142857	0.214286	0.285714	0.142857	0.142857	0.0714286	0	0.0714286	0.142857	1.07143	0.928571	0.857143	0.428571	0.214286	0.0714286	0.5	0.5	1	0.214286	0.357143	0.285714	0.428571	0.571429	0.5	Bacteria	Firmicutes	Clostridia	Clostridiales	Lachnospiraceae	Blautia
61	0.214286	1	0.214286	0.214286	0.214286	0.142857	0.357143	0	0.285714	0.142857	0.142857	0.285714	0	0	0	0.5	0.357143	1.14286	0.0714286	0.357143	0.571429	0.142857	0.142857	0.5	Bacteria	Firmicutes	Clostridia	Clostridiales	Ruminococcaceae
62	0.571429	0.428571	0.142857	0.5	0.5	0.785714	0.428571	0.428571	0.571429	0.214286	0	0.428571	0.714286	0.571429	0.857143	0.285714	0.285714	0.357143	1.07143	1.07143	0.428571	0.642857	0.571429	0.285714	Bacteria	Firmicutes	Clostridia	Clostridiales	Ruminococcaceae	Faecalibacterium	prausnitzii
63	1.14286	0.857143	0.857143	1.42857	0.214286	0.357143	0.785714	0.785714	0.642857	0.428571	0.214286	0.5	0.0714286	0.0714286	0	1	1.35714	1.78571	0.571429	0.428571	0.642857	0.142857	0.285714	0.642857	Bacteria	Firmicutes	Clostridia	Clostridiales	Ruminococcaceae
64	0.214286	0.5	0.357143	0.0714286	0.0714286	0.0714286	0.214286	0.428571	0.285714	0	0	0	0	0	0	0.285714	0.642857	0.285714	0.142857	0.142857	0.642857	0.571429	0.5	0.5	Bacteria	Planctomycetes	Planctomycetia	Pirellulales	Pirellulaceae
65	0	0.0714286	0.142857	0.5	0.928571	0.785714	0	0.214286	0.214286	0.0714286	0.142857	0.0714286	0.142857	0.142857	0	0.0714286	0.142857	0.0714286	1	0.642857	0.285714	0.642857	0.0714286	0.571429	Bacteria	Spirochaetes	Spirochaetes	Sphaerochaetales	Sphaerochaetaceae
66	0.357143	0.5	0.428571	0.571429	0.285714	0.5	0.357143	0.357143	0.5	0.857143	1.35714	0.714286	0.642857	0.785714	0.214286	0.142857	0.0714286	0.0714286	0.0714286	0.0714286	0.214286	0.214286	0.0714286	0.214286	Bacteria	Bacteroidetes	Bacteroidia	Bacteroidales	S24-7
67	0	0	0	0	0	0	0	0	0	0	0.285714	0.214286	0	0	0	1	0.571429	0.714286	0.571429	0.5	0.285714	0.571429	0.642857	0.714286	Bacteria	Bacteroidetes	Bacteroidia	Bacteroidales	Prevotellaceae	Prevotella
68	0.428571	0.142857	0.0714286	0.142857	0.285714	0.0714286	0.285714	0.142857	0.5	0.357143	1	0.714286	0.214286	0.214286	0.142857	0.285714	0.142857	0.0714286	0.0714286	0.142857	0.142857	0.285714	0.285714	0.0714286	Bacteria	Firmicutes	Clostridia	Clostridiales	Veillonellaceae	Phascolarctobacterium
69	1.07143	0.928571	0.928571	0.357143	0.571429	0.642857	1.14286	1	1.28571	0.214286	0.357143	0.714286	0.428571	0.785714	0.214286	0.428571	0.714286	0.357143	0.142857	0.0714286	0.142857	0.357143	0.214286	0.214286	Bacteria	Firmicutes	Clostridia	Clostridiales	Ruminococcaceae	Ruminococcus
70	0	0.214286	0.142857	0.357143	0.142857	0.428571	0.142857	0.0714286	0.142857	0.214286	0	0.285714	0.142857	0.357143	0.214286	0	0.0714286	0	0.285714	0.357143	0.428571	0.285714	0	0.0714286	Bacteria	Firmicutes	Bacilli	Bacillales
71	0	0.214286	0	0	0.0714286	0.285714	0	0.214286	0	1.14286	1.85714	1.07143	0.142857	0.214286	0.5	0.214286	0.357143	0.357143	0.0714286	0	0.0714286	0.142857	0.357143	0.285714	Bacteria	Firmicutes	Clostridia	Clostridiales	Ruminococcaceae	Ruminococcus
72	0.285714	0.285714	0.214286	0	0.142857	0.0714286	0.214286	0.214286	0.142857	0.142857	0	0.142857	0.0714286	0	0.214286	0.357143	0.428571	0.428571	0.285714	0.857143	0.0714286	0.142857	0.0714286	0.214286	Bacteria	Firmicutes	Clostridia	Coriobacteriales
73	0.142857	0.571429	0.357143	0	0.0714286	0.285714	0.214286	0.428571	0.285714	0.428571	0.357143	0.357143	0.142857	0.142857	0.214286	0.142857	0.285714	0.0714286	0.142857	0.0714286	0.0714286	0	0.214286	0.142857	Bacteria	Proteobacteria	Gammaproteobacteria	Enterobacteriales	Enterobacteriaceae	Providencia
74	0	0	0	0	0	0	0	0.0714286	0	0.0714286	0	0	0	0	0	0.571429	0.785714	0.785714	0.428571	0.357143	0.428571	0.142857	0.428571	0.428571	Bacteria	Firmicutes	Clostridia	Clostridiales	Veillonellaceae	Acidaminococcus
75	0.571429	0.357143	0.214286	0.142857	0.214286	0.285714	0.642857	0.5	0.428571	0.0714286	0.357143	0.285714	0.0714286	0	0	0.428571	0.571429	0.642857	0.142857	0.357143	0.5	0.214286	0.5	0.571429	Bacteria	Firmicutes	Clostridia	Clostridiales	Ruminococcaceae	Ruminococcus
76	0.0714286	0.0714286	0.357143	0.357143	0.285714	0.285714	0.142857	0.285714	0.571429	0.0714286	0.0714286	0	0.142857	0.357143	0.142857	0	0	0	0	0	0	0.0714286	0.142857	0.0714286	Bacteria	Firmicutes	Clostridia	Clostridiales	Peptostreptococcaceae
77	0	0.214286	0.142857	0.0714286	0.214286	0.285714	0.142857	0.0714286	0.142857	0.214286	0	0.142857	0.0714286	0.214286	0.357143	0.285714	0.214286	0.214286	0.0714286	0.0714286	0.214286	0.214286	0.357143	0.214286	Bacteria	Firmicutes	Clostridia	Clostridiales	Peptostreptococcaceae
78	0.142857	0.0714286	0	0	0.0714286	0	0.142857	0.142857	0	0	0	0	0	0	0	0.357143	0.214286	0.5	0.428571	0.142857	0.285714	0.642857	0.357143	0.5	Bacteria	Firmicutes	Bacilli	Lactobacillales	Aerococcaceae
79	0	0	0	0	0	0	0	0	0	0.785714	0.357143	0.5	0.214286	0.142857	0.285714	0.5	0.214286	0.214286	0.0714286	0.357143	0.214286	0.214286	0.428571	0.571429	Bacteria	Bacteroidetes	Bacteroidia	Bacteroidales	S24-7
80	0.142857	0.642857	0.214286	0.357143	0.214286	0.0714286	0.142857	0.214286	0.142857	0.0714286	0.0714286	0.214286	0.0714286	0	0	0.214286	0.0714286	0.0714286	0.0714286	0.142857	0.142857	0.0714286	0.0714286	0.0714286	Bacteria	Firmicutes	Clostridia	Clostridiales	Ruminococcaceae
81	0.428571	0.5	1.28571	0.357143	0.285714	0.285714	1.28571	0.428571	0.785714	1.57143	0.928571	0.5	0.642857	0.285714	1.21429	0.285714	0	0	0.214286	0.142857	0.0714286	0	0.142857	0.0714286	Bacteria	Bacteroidetes	Bacteroidia	Bacteroidales	[Paraprevotellaceae]	[Prevotella]
82	0.0714286	0.428571	0.142857	0.0714286	1	0.0714286	0.214286	0.642857	0.571429	0	0.0714286	0	0	0	0	0	0.0714286	0	0	0	0	0	0	0	Archaea	Euryarchaeota	Thermoplasmata	E2	WCHD3-02
83	0.571429	0.857143	0.571429	0.357143	0.5	0.571429	0.642857	0.928571	0.785714	0.0714286	0	0.428571	0.5	0.285714	0.142857	0.357143	0.357143	0.285714	0.428571	0.642857	0.214286	0.714286	0.428571	0.428571	Bacteria	Firmicutes	Clostridia	Clostridiales	Ruminococcaceae	Ruminococcus
84	0	0	0	0	0.0714286	0	0	0	0	0.0714286	0	0.0714286	0	0.0714286	0.0714286	0.571429	0.5	0.285714	0.285714	0.285714	0.5	1.14286	0.571429	0.5	Bacteria	Firmicutes	Clostridia	Clostridiales	Ruminococcaceae
85	0.857143	0.571429	0.285714	0.357143	0.285714	0.642857	0.714286	0.571429	0.714286	0	0	0.0714286	0	0.214286	0	0.0714286	0.214286	0.357143	0.0714286	0.428571	0.642857	0.0714286	0.285714	0.285714	Bacteria	Firmicutes	Clostridia	Clostridiales	Ruminococcaceae	Oscillospira
86	0.642857	1.64286	1	0.285714	0.5	0.5	0.642857	1.21429	1	0.0714286	0.714286	0.142857	0.142857	0.285714	0.0714286	0.142857	0.571429	0.214286	0.0714286	0.285714	0	0.357143	0.642857	0.285714	Bacteria	Firmicutes	Erysipelotrichi	Erysipelotrichales	Erysipelotrichaceae	Erysipelothrix
87	0	0	0	0.0714286	0	0	0	0	0	0.571429	0.857143	0.428571	0.714286	0.214286	0.285714	0.142857	0.142857	0.285714	0.142857	0.285714	0.142857	0.142857	0.142857	0.142857	Bacteria	Bacteroidetes	Bacteroidia	Bacteroidales	Prevotellaceae	Prevotella
88	0.714286	0.5	0.357143	0.214286	0.0714286	0.285714	0.714286	0.642857	0.285714	0	0	0	0	0	0	0.214286	0.214286	0.142857	0.0714286	0	0	0.214286	0.0714286	0.214286	Bacteria	Proteobacteria	Betaproteobacteria	Tremblayales
89	0.357143	0.142857	0.428571	0.0714286	0.142857	0.142857	0.357143	0.142857	0.285714	0.285714	0.785714	0	0	0	0	0.285714	0.214286	0.285714	0.0714286	0.142857	0.142857	0.285714	0.0714286	0.142857	Bacteria	Firmicutes	Clostridia	Clostridiales	Ruminococcaceae	Ruminococcus
90	0.214286	0.428571	0.428571	0.142857	0.0714286	0.357143	0.5	0.642857	0.928571	0.214286	0.285714	0.0714286	0.214286	0.142857	0	0.214286	0.214286	0.214286	0	0.5	0.428571	0.357143	0.642857	0.142857	Bacteria	Bacteroidetes	Bacteroidia	Bacteroidales
91	0.142857	0	0.142857	0	0.0714286	0.0714286	0.285714	0.214286	0.357143	0	0	0	0.142857	0.0714286	0.142857	0.0714286	0.142857	0.357143	0.0714286	0.214286	0.142857	0.142857	0.0714286	0.142857	Bacteria	Firmicutes	Erysipelotrichi	Erysipelotrichales	Erysipelotrichaceae
92	0	0	0	0	0	0.0714286	0	0	0.142857	0.0714286	0	0.357143	0.142857	0.285714	0.642857	0	0.0714286	0.0714286	0.214286	0.142857	0.0714286	0.571429	0.357143	0.214286	Bacteria	Firmicutes	Erysipelotrichi	Erysipelotrichales	Erysipelotrichaceae	[Eubacterium]	biforme
93	0.5	0.285714	0.214286	0.142857	0.214286	0.142857	0.214286	0.5	0.0714286	0.142857	0.214286	0.214286	0.357143	0.142857	0.142857	0	0.0714286	0.0714286	0.0714286	0	0	0.0714286	0	0.0714286	Bacteria	Proteobacteria	Betaproteobacteria	Burkholderiales	Comamonadaceae	Comamonas
94	0	0	0	0	0.0714286	0	0	0	0	0	0.214286	0	0.0714286	0	0.0714286	0.214286	0.214286	0.214286	0.285714	0	0.142857	0.714286	0.428571	0.285714	Bacteria	Firmicutes	Clostridia
95	0	0.214286	0.0714286	0	0	0.0714286	0	0	0	0	0	0	0	0	0	0.357143	0.857143	0.857143	0.214286	0.0714286	0.285714	0.928571	0.642857	0.285714	Bacteria	Firmicutes	Clostridia	Clostridiales	Ruminococcaceae
96	0.285714	0.214286	0.5	0.0714286	0.214286	0	0.0714286	0.428571	0.214286	0	0	0	0	0	0	0	0.0714286	0.214286	0	0.0714286	0.0714286	0	0	0	Bacteria	Tenericutes	Mollicutes	Anaeroplasmatales	Anaeroplasmataceae
97	0.142857	0.142857	0	0	0.0714286	0.0714286	0	0.0714286	0.142857	0	0.214286	0	0	0	0.142857	0.285714	0.428571	0.214286	0.5	0.785714	0.571429	0.357143	0.214286	1	Bacteria	Bacteroidetes	Bacteroidia	Bacteroidales	p-2534-18B5
98	0.142857	0.357143	0.142857	0.142857	0.142857	0.214286	0.285714	0.357143	0.214286	0	0	0.214286	0	0.0714286	0	0	0.0714286	0.214286	0.142857	0.0714286	0	0.285714	0.142857	0.0714286	Bacteria	Firmicutes	Clostridia	Clostridiales	Lachnospiraceae	Blautia
99	0.428571	1	0.214286	0.0714286	0.142857	0.214286	0.357143	0.285714	0.428571	0.0714286	0	0	0	0	0	0	0	0	0	0	0	0	0	0	Bacteria	Bacteroidetes	Bacteroidia	Bacteroidales	Porphyromonadaceae	Parabacteroides
100	0.142857	0.214286	0.285714	0.0714286	0.0714286	0.357143	0.214286	0	0.142857	0.357143	0.428571	0.571429	0.214286	0.285714	0	0	0	0	0	0.357143	0.0714286	0.0714286	0.142857	0	Bacteria	Bacteroidetes	Bacteroidia	Bacteroidales	Prevotellaceae	Prevotella
101	0.214286	0.0714286	0.285714	0	0	0.0714286	0.214286	0.0714286	0.214286	0.857143	0.928571	0.857143	0.214286	0.0714286	0.0714286	0	0	0.142857	0.0714286	0.0714286	0	0	0	0	Bacteria	Bacteroidetes	Bacteroidia	Bacteroidales	[Paraprevotellaceae]	[Prevotella]
102	0	0	0	0.0714286	0	0	0	0	0	0	0	0	0.0714286	0	0	0.285714	0.571429	0.428571	0.214286	0.0714286	0.285714	0.5	0.142857	0.214286	Bacteria	Firmicutes	Clostridia	Clostridiales	Ruminococcaceae	Ruminococcus
103	0.571429	0.285714	0.214286	0	0.142857	0.0714286	0	0.142857	0.214286	0	0	0	0	0	0	0	0	0	0	0	0	0	0	0	Bacteria	Firmicutes	Clostridia	Clostridiales	Ruminococcaceae
104	0.285714	0.5	0.214286	0.142857	0.5	0.714286	0.214286	0.0714286	0.928571	0.142857	0.0714286	0	0.0714286	0	0.0714286	0.285714	0	0.142857	0	0.142857	0	0.0714286	0.0714286	0.0714286	Bacteria	Bacteroidetes	Bacteroidia	Bacteroidales	Prevotellaceae	Prevotella
105	1.28571	0.5	0.571429	0.571429	0.5	0.714286	1.28571	0.357143	0.571429	0.285714	0.428571	0.142857	0.142857	0.142857	0.0714286	0.357143	0.642857	0.428571	0.285714	0.142857	0.285714	0.142857	0.142857	0.357143	Bacteria	Firmicutes	Clostridia	Clostridiales	Ruminococcaceae
106	0.0714286	0	0.0714286	0.0714286	0.214286	0.428571	0.214286	0.142857	0	0	0	0.214286	0.142857	0.0714286	0.357143	0.214286	0.357143	0.285714	0.142857	0.642857	0.0714286	0.5	0.214286	0.0714286	Bacteria	Firmicutes	Bacilli	Lactobacillales	Aerococcaceae	Aerococcus
107	0.214286	0	0.428571	0.0714286	0.0714286	0.142857	0.0714286	0.142857	0.142857	0.0714286	0	0.142857	0.0714286	0.0714286	0	0.5	0.214286	0.857143	0.357143	0.214286	0.142857	0.0714286	0.214286	0.214286	Bacteria	Bacteroidetes	Bacteroidia	Bacteroidales	Prevotellaceae	Prevotella	copri
108	0.0714286	0.142857	0.0714286	0.0714286	0	0	0.0714286	0.0714286	0.0714286	0.142857	0	0.357143	0	0	0	0	0.285714	0.428571	0.0714286	0.214286	0	0.142857	0.0714286	0.142857	Bacteria	Firmicutes	Clostridia	Clostridiales	Ruminococcaceae	Ruminococcus
109	0	0	0	0.357143	0.0714286	0	0	0	0	0	0	0.0714286	0.357143	1	0.642857	0.142857	0.142857	0	0.642857	0.357143	0.0714286	0.357143	0.214286	0.0714286	Bacteria	Firmicutes	Clostridia	Clostridiales	Ruminococcaceae
110	0.214286	0.285714	0.285714	0	0.285714	0.285714	0.142857	0.214286	0.428571	0.142857	0	0.142857	0	0	0.285714	0.0714286	0.0714286	0.0714286	0	0	0.142857	0	0.0714286	0.285714	Bacteria	Firmicutes	Clostridia	Clostridiales	Ruminococcaceae	Ruminococcus
111	0	0	0	0	0	0	0	0	0	0.357143	1.21429	1.07143	0.428571	0.0714286	0.357143	0	0.0714286	0	0	0	0	0	0	0	Bacteria	Firmicutes	Clostridia
112	0.0714286	0	0	0	0	0	0	0	0	0	0.714286	0	0	0	0	0.428571	0.142857	0.571429	0.0714286	0.0714286	0.142857	0.0714286	0.214286	0.214286	Bacteria	Spirochaetes	Spirochaetes	Spirochaetales	Spirochaetaceae	Treponema
113	1.14286	1.28571	1.14286	0.285714	0.142857	1.14286	0.714286	0.928571	1	0.0714286	0.428571	0.357143	0.0714286	0.0714286	0.0714286	0.428571	0.571429	0.571429	0.0714286	0.285714	0.142857	0	0.428571	0.428571	Bacteria	Firmicutes	Clostridia	Clostridiales	Ruminococcaceae	Ruminococcus
114	0.357143	0.0714286	0.0714286	0	0.0714286	0	0.142857	0.214286	0	0.357143	0.285714	0.142857	0	0.0714286	0	0.0714286	0.142857	0.285714	0.214286	0.142857	0.285714	0.0714286	0.0714286	0.357143	Bacteria	Bacteroidetes	Bacteroidia	Bacteroidales	Prevotellaceae	Prevotella
115	0.142857	0.0714286	0.285714	0	0.214286	0	0.0714286	0.357143	0.285714	0.214286	0.357143	0.214286	0	0.0714286	0.0714286	0.0714286	0.357143	0.642857	0.428571	0.357143	0.571429	0.142857	0.0714286	0.0714286	Bacteria	Bacteroidetes	Bacteroidia	Bacteroidales	Prevotellaceae	Prevotella
116	0.428571	0.0714286	0.0714286	0.142857	0	0.0714286	0.142857	0.0714286	0.214286	0.0714286	0.0714286	0.142857	0	0.0714286	0	0	0.142857	0.285714	0.142857	0.0714286	0.285714	0.0714286	0.214286	0	Bacteria	Firmicutes	Clostridia	Clostridiales	Ruminococcaceae
117	0	0	0	0	0	0	0	0	0	0	0	0	0	0	0	0.214286	0.428571	0.5	0.285714	0.214286	0.214286	0.428571	0.571429	0.214286	Bacteria	Firmicutes	Clostridia	Clostridiales	Ruminococcaceae	Ruminococcus
118	0.285714	0.214286	0.142857	0.0714286	0	0.0714286	0.142857	0.142857	0.428571	0	0.0714286	0.0714286	0	0	0	0	0.142857	0	0	0	0	0	0	0.142857	Bacteria	Firmicutes	Clostridia	Clostridiales	Ruminococcaceae	Ruminococcus
119	0.428571	0	0.0714286	0.214286	0.142857	0	0.0714286	0.285714	0.214286	0.0714286	0	0.0714286	0.0714286	0.285714	0.0714286	0	0	0.142857	0.142857	0.285714	0	0.214286	0.214286	0.0714286	Bacteria	Firmicutes	Bacilli	Lactobacillales	Enterococcaceae	Vagococcus
120	0.214286	0.0714286	0.785714	0.214286	0	0	0.214286	0.142857	0.214286	0	0	0.142857	0	0.0714286	0	0	0	0	0	0	0	0	0	0	Bacteria	Bacteroidetes	Bacteroidia	Bacteroidales	Porphyromonadaceae
121	0.285714	0.0714286	0.5	0.142857	0.0714286	0.0714286	0.5	0.357143	0.285714	0.142857	0.214286	0.0714286	0.0714286	0.142857	0	0.285714	0.214286	0.0714286	0.214286	0.142857	0.285714	0.428571	0.214286	0.142857	Bacteria	Bacteroidetes	Bacteroidia	Bacteroidales	Porphyromonadaceae	Parabacteroides
122	0.285714	0.214286	0.214286	0.142857	0.142857	0	0.214286	0.5	0.0714286	0	0	0	0	0	0.0714286	0.0714286	0.0714286	0	0	0.0714286	0	0	0.0714286	0.0714286	Bacteria	Proteobacteria	Gammaproteobacteria	Aeromonadales
123	0.357143	0.428571	0.357143	0.142857	0.214286	0.142857	0.5	0.571429	0.428571	0.357143	0.357143	0.285714	0.142857	0.285714	0.285714	0.0714286	0.357143	0.214286	0.5	0.214286	0.214286	0.0714286	0.214286	0.428571	Bacteria	Bacteroidetes	Bacteroidia	Bacteroidales
124	0.142857	0.0714286	0.0714286	0.214286	0.0714286	0.0714286	0.214286	0.0714286	0.0714286	0.285714	0.0714286	0.285714	0.0714286	0.0714286	0.0714286	0.428571	0.142857	0.357143	0.214286	0.285714	0.357143	0.0714286	0.0714286	0.0714286	Bacteria	Bacteroidetes	Bacteroidia	Bacteroidales	Prevotellaceae	Prevotella
125	0.142857	0.428571	0.428571	0.214286	0.142857	0.214286	0.214286	0.357143	0.285714	0.214286	0.142857	0.142857	0.0714286	0.0714286	0	0.0714286	0	0.571429	0.0714286	0.214286	0	0	0.214286	0	Bacteria	Bacteroidetes	Bacteroidia	Bacteroidales	[Paraprevotellaceae]	[Prevotella]
126	0	0	0	0	0	0	0	0	0	0	0	0	0	0	0	0.214286	0.785714	0.285714	0.5	0.285714	0.428571	0.857143	0.785714	0.428571	Bacteria	Firmicutes	Clostridia	Coriobacteriales
127	0	0.142857	0.642857	0.142857	0	1.64286	0	0	0	0	1.07143	0	0.785714	0	0.214286	0	0	1.07143	0	0	0	0	0	0	No blast hit
128	0.0714286	0.0714286	0.214286	0.214286	0.142857	0	0	0.0714286	0.142857	0.0714286	0	0	0	0.142857	0	0.0714286	0.0714286	0.142857	0	0.214286	0.142857	0.0714286	0.214286	0.428571	Bacteria	Firmicutes	Clostridia	Clostridiales	Ruminococcaceae
129	0.5	0.571429	0.357143	0.214286	0.142857	0.0714286	0.214286	0.428571	0.428571	0.0714286	0.285714	0	0	0	0.0714286	0	0	0	0	0.0714286	0.0714286	0.0714286	0	0	Bacteria	Firmicutes	Clostridia	Coriobacteriales
130	0	0.142857	0.214286	0	0.214286	0.142857	0.214286	0.142857	0	0.142857	0.0714286	0.285714	0.142857	0.0714286	0.0714286	0.0714286	0	0.0714286	0.0714286	0.142857	0.0714286	0.214286	0	0.214286	Bacteria	Firmicutes	Clostridia	Clostridiales	Lachnospiraceae	Blautia	producta
131	0.214286	0	0.142857	0	0.0714286	0.142857	0.0714286	0.571429	0.285714	0.142857	0	0	0	0	0	0.0714286	0.0714286	0	0	0.0714286	0	0.0714286	0.0714286	0.142857	Bacteria	Tenericutes	Mollicutes	RF39
132	0.142857	0.285714	0.285714	0.142857	0.0714286	0.0714286	0.142857	0.0714286	0.0714286	0	0.142857	0.142857	0.0714286	0.0714286	0	0.285714	0.285714	0.285714	0.357143	0.142857	0	0	0.0714286	0.142857	Bacteria	Spirochaetes	Spirochaetes	Spirochaetales	Spirochaetaceae	Treponema
133	0.285714	0.571429	0.142857	0.142857	0	0.0714286	0.142857	0.0714286	0.142857	0	0	0	0	0	0	0	0	0.142857	0.0714286	0.0714286	0	0.0714286	0	0	Bacteria	Firmicutes	Clostridia	Clostridiales
134	0.357143	0.142857	0.428571	0.142857	0.142857	0.0714286	0.357143	0.0714286	0.0714286	0	0	0.0714286	0.214286	0.214286	0.357143	0.142857	0.142857	0.142857	0.214286	0.0714286	0	0	0.142857	0.214286	Bacteria	Firmicutes	Clostridia	Clostridiales	Lachnospiraceae	Blautia
135	0.357143	0	0.357143	0	0	0.214286	0	0.214286	0.285714	0	0.0714286	0	0	0	0	0.214286	0.214286	0	0.142857	0.142857	0.142857	0	0	0.0714286	Bacteria	Firmicutes	Clostridia	Coriobacteriales
136	0.214286	0	0.142857	0.428571	0.142857	0	0.285714	0.0714286	0.142857	0.214286	0.0714286	0.0714286	0.0714286	0.0714286	0	0.357143	0.357143	0.5	0.571429	0.214286	0.428571	0.5	0.0714286	0.5	Bacteria	Firmicutes	Clostridia	Clostridiales	Lachnospiraceae
137	0.214286	0.142857	0.214286	0	0	0.214286	0.142857	0.214286	0.0714286	0	0	0	0	0	0	0	0.0714286	0	0.0714286	0	0.142857	0.0714286	0.142857	0.0714286	Bacteria	Firmicutes	Erysipelotrichi	Erysipelotrichales	Erysipelotrichaceae	L7A_E11
138	0.0714286	0	0	0.142857	0.142857	0	0.285714	0	0	0	0	0	0	0	0.0714286	0	0	0	0.0714286	0.142857	0.0714286	0.214286	0.214286	0	Bacteria	Firmicutes	Bacilli	Lactobacillales
139	0.0714286	0	0.142857	0	0.0714286	0	0.0714286	0	0.0714286	0.357143	0.142857	0.428571	0	0.142857	0.285714	0	0.142857	0.214286	0.214286	0.0714286	0.0714286	0	0.0714286	0	Bacteria	Bacteroidetes	Bacteroidia	Bacteroidales	Prevotellaceae	Prevotella
140	0.142857	0.214286	0.0714286	0.0714286	0.142857	0	0.142857	0.142857	0.0714286	0.0714286	0.0714286	0.0714286	0	0	0	0.0714286	0.0714286	0.0714286	0.142857	0.0714286	0.142857	0	0.142857	0.285714	Bacteria	Bacteroidetes	Bacteroidia	Bacteroidales	[Paraprevotellaceae]	CF231
141	0	0	0.214286	0.0714286	0	0.0714286	0.142857	0.0714286	0	0.142857	0	0	0.0714286	0.214286	0.142857	0.142857	0.0714286	0.0714286	0	0	0.214286	0.142857	0.142857	0.0714286	Bacteria	Firmicutes	Clostridia	Clostridiales	Lachnospiraceae
142	0	0	0	0.142857	0	0.0714286	0.357143	0.0714286	0.142857	0.0714286	0	0.0714286	0.0714286	0	0	0.142857	0.5	0.357143	0.142857	0.142857	0.357143	0.357143	0.214286	0.571429	Bacteria	Firmicutes	Clostridia	Clostridiales	Ruminococcaceae
143	0	0.142857	0.0714286	0.214286	0.214286	0.142857	0.0714286	0.357143	0.142857	0.0714286	0	0	0.0714286	0	0	0.0714286	0	0	0	0	0	0	0	0	Bacteria	Bacteroidetes	Bacteroidia	Bacteroidales	Porphyromonadaceae
144	0.0714286	0.214286	0.0714286	0.214286	0.0714286	0	0.0714286	0.5	0.214286	0	0	0.142857	0	0	0	0.0714286	0.0714286	0	0	0.0714286	0	0	0.142857	0	Bacteria	Firmicutes	Clostridia	Clostridiales	Ruminococcaceae	Ruminococcus
145	0.214286	0.142857	0.142857	0.214286	0.0714286	0.142857	0.214286	0.571429	0.285714	0.0714286	0.0714286	0.142857	0.0714286	0.142857	0.142857	0.142857	0.214286	0	0	0.0714286	0.357143	0.0714286	0.142857	0.142857	Bacteria	Firmicutes	Erysipelotrichi	Erysipelotrichales	Erysipelotrichaceae	p-75-a5
146	0.142857	0	0.0714286	0.285714	0	0	0.142857	0.285714	0.285714	0.142857	0	0.142857	0	0	0	0.571429	0.142857	0.214286	0.214286	0.142857	0.142857	0.142857	0.142857	0.285714	Bacteria	Firmicutes	Clostridia	Clostridiales	Clostridiaceae
147	0.142857	0.428571	0.428571	0.0714286	0.285714	0.142857	0.0714286	0.142857	0.214286	0	0	0	0	0	0	0.142857	0.142857	0.142857	0.214286	0.0714286	0	0	0.142857	0.0714286	Bacteria	Bacteroidetes	Bacteroidia	Bacteroidales
148	0.0714286	0.285714	0.0714286	0.0714286	0.142857	0.0714286	0.142857	0.0714286	0.0714286	0	0.0714286	0	0	0	0	0.285714	0.642857	0.571429	0.5	0.142857	0.571429	0.357143	0.714286	0.357143	Bacteria	Firmicutes	Clostridia	Clostridiales	Ruminococcaceae	Ruminococcus
149	0	0	0.0714286	0	0	0	0	0	0.0714286	0.0714286	0.0714286	0.142857	0.142857	0	0	0.0714286	0	0.142857	0.357143	0.0714286	0.285714	0.357143	0.285714	0.214286	Bacteria	Firmicutes	Clostridia	Clostridiales	Lachnospiraceae	Blautia
150	0	0	0	0	0	0	0	0	0	0	0	0	0	0	0	0.214286	0	1	0.142857	0.0714286	0.285714	0	0.214286	0.0714286	Bacteria	Bacteroidetes	Bacteroidia	Bacteroidales	S24-7
151	0.285714	0.357143	0.357143	0.214286	0.0714286	0.142857	0.357143	0.285714	0.285714	0.0714286	0.142857	0.0714286	0.0714286	0	0	0	0	0	0	0	0	0.142857	0	0	Bacteria	Proteobacteria	Gammaproteobacteria	Xanthomonadales	Xanthomonadaceae	Wohlfahrtiimonas
152	0.142857	0.285714	0.142857	0.142857	0.214286	0	0.0714286	0.0714286	0.0714286	0.0714286	0	0.285714	0	0.214286	0.5	0.0714286	0.0714286	0.0714286	0.0714286	0	0	0.0714286	0.142857	0.142857	Bacteria	Firmicutes	Clostridia	Clostridiales	Ruminococcaceae
153	0.214286	0.0714286	0	0.0714286	0	0	0	0.285714	0.0714286	0	0	0	0	0	0	0.214286	0.0714286	0.0714286	0	0	0.214286	0	0	0.0714286	Bacteria	Firmicutes	Clostridia	Clostridiales	Clostridiaceae
154	0.0714286	0.0714286	0.0714286	0	0.0714286	0.0714286	0.0714286	0	0.285714	0.0714286	0	0	0.214286	0.285714	0.214286	0	0.0714286	0	0.0714286	0.0714286	0.0714286	0	0.0714286	0.0714286	Bacteria	Firmicutes	Clostridia	Coriobacteriales
155	0	0	0	0.0714286	0.285714	0.0714286	0	0	0.0714286	0	0	0	0	0	0	0.0714286	0	0	0.642857	0.214286	0	0.142857	0	0.142857	Bacteria	Actinobacteria	Actinobacteria	Actinomycetales	Corynebacteriaceae	Corynebacterium
156	0	0	0	0.0714286	0.0714286	0.0714286	0.142857	0.142857	0.142857	0.0714286	0.357143	0.0714286	0.142857	0.142857	0.142857	0.5	0.142857	0.214286	0.357143	0.142857	0.5	0.357143	0.285714	0.5	Bacteria	Firmicutes	Clostridia	Clostridiales	Ruminococcaceae
157	0.0714286	0.0714286	0.0714286	0.142857	0	0.0714286	0.285714	0.0714286	0.0714286	0	0	0	0	0	0.0714286	0	0	0	0.142857	0	0	0	0	0	Bacteria	Firmicutes	Bacilli	Lactobacillales	Enterococcaceae	Enterococcus
158	0.0714286	0.0714286	0.0714286	0.0714286	0.142857	0	0	0	0	0.142857	0	0.0714286	0	0.0714286	0	0.357143	0.214286	0.428571	0.214286	0.0714286	0.0714286	0.142857	0.214286	0.285714	Bacteria	Bacteroidetes	Bacteroidia	Bacteroidales	S24-7
159	0.214286	0.142857	0.0714286	0	0	0	0	0.0714286	0.0714286	0	0	0.142857	0	0	0.0714286	0	0	0.5	0	0	0.142857	0	0	0	Bacteria	Firmicutes	Clostridia	Clostridiales	Ruminococcaceae
160	0	0	0.0714286	0.142857	0.0714286	0.142857	0	0	0	0.142857	0	0	0.0714286	0.142857	0.0714286	0.357143	0	0.142857	0.0714286	0.357143	0.0714286	0	0.0714286	0.142857	Bacteria	Firmicutes	Clostridia	Clostridiales	Ruminococcaceae
161	0.214286	0.0714286	0.142857	0.642857	0	0.142857	0.142857	0.0714286	0	0	0	0	0	0.0714286	0	0	0	0	0	0	0	0	0	0	Bacteria	Firmicutes	Bacilli	Lactobacillales	Lactobacillaceae	Lactobacillus	mucosae
162	0.142857	0.214286	0.5	0.142857	0.214286	0.357143	0.428571	0.142857	0.357143	0	0	0	0	0	0	0.142857	0.142857	0	0	0	0.214286	0	0.142857	0.0714286	Bacteria	Bacteroidetes	Bacteroidia	Bacteroidales	S24-7
163	0.214286	0.285714	0.214286	0	0.0714286	0.142857	0	0.0714286	0.214286	0	0	0.0714286	0	0	0	0.0714286	0	0	0	0	0	0.0714286	0	0	Bacteria	Firmicutes	Clostridia	Clostridiales	Lachnospiraceae
164	0.214286	0.285714	0.0714286	0.0714286	0	0.285714	0.357143	0.142857	0.285714	0	0	0	0	0	0	0.0714286	0.142857	0	0.142857	0.0714286	0	0.142857	0.0714286	0.0714286	Bacteria	Firmicutes	Clostridia	Coriobacteriales
165	0.0714286	0.0714286	0.142857	0	0.0714286	0.0714286	0.142857	0.214286	0.142857	0.285714	0.5	0.428571	0.0714286	0.142857	0.0714286	0.214286	0.642857	0.214286	0.571429	0.357143	0.5	0.285714	0.5	0.714286	Bacteria	Bacteroidetes	Bacteroidia	Bacteroidales	Prevotellaceae	Prevotella
166	0.142857	0.214286	0.285714	0.0714286	0.214286	0	0.142857	0.285714	0	0.0714286	0	0	0	0	0.0714286	0.142857	0.0714286	0	0	0.0714286	0	0	0	0	Bacteria	Bacteroidetes	Bacteroidia	Bacteroidales	Porphyromonadaceae
167	0	0	0.0714286	0.142857	0	0.285714	0.0714286	0	0.0714286	0	0.571429	0.214286	0	0.0714286	0.142857	0.142857	0.142857	0	0.142857	0.214286	0.357143	0.285714	0.0714286	0.0714286	Bacteria	Firmicutes	Clostridia	Clostridiales	Ruminococcaceae	Ruminococcus
168	0.142857	0	0.357143	0.214286	0	0.0714286	0.285714	0.142857	0.214286	0.0714286	0	0	0	0	0	0.214286	0.214286	0.142857	0.357143	0.142857	0.357143	0	0.0714286	0	Bacteria	Bacteroidetes	Bacteroidia	Bacteroidales
169	0.142857	0.0714286	0.0714286	0	0.0714286	0	0.0714286	0	0	0	0.0714286	0	0	0	0	0	0.0714286	0.0714286	0	0	0	0	0	0.0714286	Bacteria	Firmicutes	Clostridia	Clostridiales	Ruminococcaceae
170	0.214286	0.0714286	0	0.142857	0.0714286	0.142857	0	0.0714286	0.0714286	0	0	0	0	0	0	0	0	0	0	0	0	0	0	0	Bacteria	Firmicutes	Clostridia	Clostridiales	Ruminococcaceae	Ruminococcus
171	0	0	0.142857	0	0	0	0.0714286	0	0	0.214286	0.642857	0.428571	0.214286	0.142857	0.785714	0	0.0714286	0.142857	0	0.142857	0.0714286	0.0714286	0	0.0714286	Bacteria	Firmicutes	Clostridia	Clostridiales	Lachnospiraceae	[Ruminococcus]
172	0.0714286	0	0.0714286	0.0714286	0.0714286	0	0.0714286	0	0.214286	0.142857	0.142857	0	0.0714286	0.142857	0	0	0.0714286	0	0	0.214286	0.214286	0.0714286	0.142857	0.0714286	Bacteria	Bacteroidetes	Bacteroidia	Bacteroidales	S24-7
173	0	0.0714286	0.0714286	0	0	0.214286	0	0.0714286	0	0.214286	0	0.214286	0.0714286	0	0	0.214286	0.5	0	0.0714286	0.0714286	0.0714286	0.428571	0.142857	0.0714286	Bacteria	Firmicutes	Clostridia	Clostridiales	Lachnospiraceae	Blautia
174	0	0	0.142857	0.0714286	0.142857	0.0714286	0.5	0.0714286	0.142857	0	0.142857	0	0	0	0	0	0.142857	0	0	0	0	0.0714286	0	0.0714286	Bacteria	Bacteroidetes	Flavobacteriia	Flavobacteriales	Flavobacteriaceae	Wautersiella	falsenii
175	0.0714286	0.142857	0.142857	0.0714286	0.0714286	0.0714286	0	0.0714286	0.142857	0	0	0	0.142857	0	0.0714286	0.0714286	0.142857	0	0	0	0.0714286	0.142857	0.357143	0	Bacteria	Tenericutes	Mollicutes	RF39
176	0.142857	0	0.0714286	0.428571	0.0714286	0	0.142857	0.0714286	0.0714286	0.0714286	0	0.285714	0	0	0	0	0	0	0	0	0	0	0	0	Bacteria	Firmicutes	Clostridia	Clostridiales	Ruminococcaceae
177	0.0714286	0.571429	0.0714286	0	0.0714286	0.285714	0.142857	0.214286	0	0	0	0	0	0	0	0.0714286	0.142857	0.285714	0	0.142857	0.142857	0	0.142857	0.214286	Bacteria	Firmicutes	Clostridia	Clostridiales	Ruminococcaceae	Faecalibacterium	prausnitzii
178	0.357143	0.0714286	0	0.142857	0	0.0714286	0.0714286	0	0	0.142857	0	0.0714286	0	0	0	0.428571	0.0714286	0.142857	0.0714286	0.142857	0.0714286	0.142857	0.0714286	0.142857	Bacteria	Firmicutes	Clostridia	Clostridiales	Clostridiaceae
179	0.0714286	0	0.0714286	0.0714286	0	0.214286	0.0714286	0.142857	0.0714286	0.0714286	0.285714	0.285714	0.214286	0.357143	0.357143	0.5	0.142857	0.428571	0.214286	0.571429	0	0.0714286	0.5	0.142857	Bacteria	Firmicutes	Clostridia	Clostridiales	Lachnospiraceae	Blautia	obeum
180	0.357143	0.214286	0.214286	0.357143	0.0714286	0.285714	0.0714286	0.285714	0.285714	0	0	0	0	0	0	0	0	0	0	0	0	0	0	0	Bacteria	Firmicutes	Clostridia	Coriobacteriales
181	0	0	0	0	0	0	0.0714286	0	0	0.0714286	0	0.0714286	0	0	0	0	0.285714	0	0	0	0.0714286	0	0.214286	0.0714286	Bacteria	Bacteroidetes	Bacteroidia	Bacteroidales	S24-7
182	0.142857	0.214286	0	0.0714286	0	0.0714286	0.285714	0	0.0714286	0.214286	0.0714286	0.0714286	0	0	0	0.142857	0.142857	0	0.214286	0.0714286	0.285714	0.0714286	0.214286	0.142857	Bacteria	Spirochaetes	Spirochaetes	Spirochaetales	Spirochaetaceae	Treponema
183	0.0714286	0.0714286	0.214286	0.285714	0.142857	0.214286	0.357143	0.642857	0.357143	0.0714286	0	0	0	0	0.0714286	0	0	0	0	0	0	0	0.0714286	0	Bacteria	Spirochaetes	Spirochaetes	Sphaerochaetales	Sphaerochaetaceae	Sphaerochaeta
184	0.142857	0.142857	0	0.0714286	0.142857	0.142857	0	0	0.142857	0	0	0	0.0714286	0.0714286	0	0	0	0.0714286	0.0714286	0.0714286	0	0	0	0	Bacteria	Bacteroidetes	Flavobacteriia	Flavobacteriales	Flavobacteriaceae	Flavobacterium
185	0.571429	0.142857	0.5	0.142857	0.214286	0.142857	0.142857	0.5	0.214286	0	0	0	0	0.0714286	0	0.285714	0.285714	0.214286	0.142857	0	0.142857	0	0.285714	0.142857	Bacteria	Bacteroidetes	Bacteroidia	Bacteroidales
186	0	0	0	0	0	0	0	0	0	0	0.0714286	0	0	0	0	0.285714	0.5	0.5	0.285714	0.0714286	0.142857	0.0714286	0.214286	0.142857	Bacteria	Firmicutes	Clostridia	Clostridiales	Ruminococcaceae
187	0.214286	0.0714286	0.0714286	0.0714286	0	0	0.0714286	0.142857	0.0714286	0	0	0.0714286	0	0	0	0.0714286	0.0714286	0.0714286	0.357143	0	0.0714286	0	0	0.0714286	Bacteria	Firmicutes	Clostridia	Clostridiales	Ruminococcaceae	Oscillospira
188	0	0	0	0	0	0	0	0	0	0	0.285714	0.285714	0	0.142857	0	0.0714286	0.0714286	0.285714	0.142857	0	0.142857	0.142857	0.0714286	0	Bacteria	Firmicutes	Clostridia	Clostridiales	Lachnospiraceae	[Ruminococcus]	gnavus
189	0.214286	0.285714	0.214286	0.285714	0.142857	0.0714286	0.142857	0.0714286	0.0714286	0	0	0	0	0	0.0714286	0.142857	0.0714286	0.142857	0.0714286	0.142857	0.0714286	0	0.0714286	0.142857	Bacteria	Elusimicrobia	Elusimicrobia	Elusimicrobiales	Elusimicrobiaceae
190	0.142857	0.0714286	0.0714286	0.214286	0.142857	0.214286	0	0	0.214286	0.0714286	0	0	0	0	0	0.142857	0.142857	0.214286	0	0.0714286	0.0714286	0.0714286	0	0	Bacteria	Spirochaetes	Spirochaetes	Spirochaetales	Spirochaetaceae	Treponema
191	0.0714286	0.214286	0.642857	0	0	0	0	0.0714286	0.142857	0	0	0	0	0	0	0	0	0	0	0	0	0	0	0	Bacteria	Firmicutes	Erysipelotrichi	Erysipelotrichales	Erysipelotrichaceae
192	0.142857	0	0.0714286	0.5	0.214286	0.0714286	0.214286	0.0714286	0.214286	0.0714286	0	0	0.0714286	0.0714286	0	0.214286	0	0	0	0.0714286	0.0714286	0.428571	0.0714286	0.142857	Bacteria	Firmicutes	Clostridia
193	0.0714286	0.214286	0.214286	0	0.285714	0.142857	0	0.285714	0.0714286	0	0	0.0714286	0.142857	0.142857	0.714286	0.0714286	0.0714286	0.0714286	0.142857	0.142857	0.428571	0.214286	0.142857	0.357143	Bacteria	Firmicutes	Clostridia	Clostridiales	Lachnospiraceae	Blautia
194	0	0	0	0.0714286	0	0.142857	0	0	0	0.5	0.0714286	0.357143	0.142857	0.0714286	0.0714286	0	0	0	0.0714286	0	0.0714286	0	0	0	Bacteria	Bacteroidetes	Bacteroidia	Bacteroidales	S24-7
195	0.285714	0.0714286	0.142857	0.142857	0.0714286	0.142857	0	0.357143	0.142857	0.214286	0.285714	0.285714	0.214286	0.357143	0.142857	0.214286	0.142857	0.214286	0	0.285714	0.142857	0.142857	0.142857	0.142857	Bacteria	Firmicutes	Clostridia	Clostridiales	Lachnospiraceae	[Ruminococcus]	gnavus
196	0.0714286	0	0	0.214286	0.142857	0	0.142857	0.214286	0.0714286	0	0	0	0	0	0	0	0.142857	0.285714	0	0.214286	0	0.214286	0.357143	0.0714286	Bacteria	Firmicutes	Clostridia	Clostridiales	Lachnospiraceae
197	0.0714286	0.0714286	0.142857	0.0714286	0	0.214286	0.0714286	0.142857	0.142857	0	0	0	0	0	0	0	0.0714286	0	0.0714286	0	0	0	0	0.0714286	Bacteria	Firmicutes	Clostridia	Clostridiales	Ruminococcaceae
198	0.0714286	0	0	0	0	0	0.0714286	0	0	0.428571	0.785714	0.428571	0.285714	0.285714	0.0714286	0.0714286	0	0.0714286	0	0	0	0	0	0	Bacteria	Bacteroidetes	Bacteroidia	Bacteroidales	[Paraprevotellaceae]	[Prevotella]
199	0	0	0	0	0	0	0	0	0	0	0	0.0714286	0	0	0	0.0714286	0.5	0.357143	0.142857	0	0.214286	0.142857	0.0714286	0.285714	Bacteria	Bacteroidetes	Bacteroidia	Bacteroidales	p-2534-18B5
200	0.214286	0	0.214286	0.0714286	0.214286	0.214286	0	0.285714	0.285714	0.285714	0.357143	0.214286	0	0	0.0714286	0.0714286	0.285714	0.357143	0.142857	0.142857	0.0714286	0.0714286	0.142857	0.357143	Bacteria	Firmicutes	Clostridia	Clostridiales	Ruminococcaceae	Faecalibacterium	prausnitzii
201	0	0.428571	0.142857	0.285714	0.0714286	0.142857	0.428571	0.214286	0.142857	0.214286	0	0.0714286	0	0.0714286	0	0	0	0	0.0714286	0	0	0.142857	0.0714286	0	Bacteria	Bacteroidetes	Bacteroidia	Bacteroidales	Prevotellaceae	Prevotella
202	0	0.357143	0	0	0	0	0	0	0.0714286	0.0714286	0.142857	0.0714286	0	0	0	0.214286	0.0714286	0.0714286	0.0714286	0.0714286	0	0	0.0714286	0.0714286	Bacteria	Bacteroidetes	Bacteroidia	Bacteroidales	[Paraprevotellaceae]	[Prevotella]
203	0.142857	0.142857	0.214286	0	0.0714286	0.0714286	0	0.142857	0.0714286	0	0.0714286	0.214286	0.0714286	0	0	0.142857	0.142857	0.142857	0.142857	0	0.357143	0.0714286	0.285714	0.142857	Bacteria	Firmicutes	Clostridia	Clostridiales	Ruminococcaceae
204	0.0714286	0.142857	0.0714286	0	0	0	0.142857	0.214286	0.285714	0	0	0	0.214286	0	0	0	0.142857	0	0	0.0714286	0	0.142857	0.0714286	0	Bacteria	Firmicutes	Clostridia	Clostridiales
205	0.285714	0.285714	0.142857	0	0.0714286	0.0714286	0.428571	0.571429	0.214286	0	0.142857	0	0	0	0.142857	0.0714286	0.142857	0.142857	0	0	0.142857	0.0714286	0.142857	0	Bacteria	Firmicutes	Clostridia	Coriobacteriales
206	0.0714286	0.0714286	0	0.0714286	0	0.214286	0.0714286	0	0.0714286	0.285714	0.714286	0.428571	0	0	0.0714286	0	0	0	0	0	0	0	0	0	Bacteria	Proteobacteria	Gammaproteobacteria	Pseudomonadales	Pseudomonadaceae	Pseudomonas
207	0	0	0	0	0	0	0	0	0	0.142857	0.214286	0.0714286	0	0	0.0714286	0.0714286	0.0714286	0	0.142857	0.142857	0.285714	0	0.142857	0.0714286	Bacteria	Bacteroidetes	Bacteroidia	Bacteroidales	Prevotellaceae	Prevotella	copri
208	0.0714286	0.142857	0	0.0714286	0.0714286	0.0714286	0	0	0	0	0	0	0	0	0	0.0714286	0	0	0.214286	0.0714286	0.0714286	0.0714286	0.214286	0.285714	Bacteria	Bacteroidetes	Bacteroidia	Bacteroidales	[Paraprevotellaceae]
209	0	0	0.0714286	0	0	0	0	0	0.0714286	0.142857	0.642857	0.142857	0	0	0	0	0	0	0	0	0	0	0	0	Bacteria	Bacteroidetes	Bacteroidia	Bacteroidales	[Paraprevotellaceae]	[Prevotella]
210	0	0	0	0	0	0	0.0714286	0.0714286	0	0.0714286	0.0714286	0.0714286	0	0	0	0.357143	0.0714286	0	0	0.142857	0	0	0.142857	0.214286	Bacteria	Tenericutes	Mollicutes	RF39
211	0	0	0.0714286	0.0714286	0	0	0	0.0714286	0	0.0714286	0.428571	0.214286	0.214286	0	0.214286	0	0	0	0	0	0	0	0	0	Bacteria	Bacteroidetes	Bacteroidia	Bacteroidales	Bacteroidaceae	Bacteroides
212	0.142857	0.428571	0	0.357143	0.214286	0.0714286	0.142857	0.571429	0.285714	0	0	0.0714286	0	0.142857	0.0714286	0	0	0	0	0	0	0	0	0	Bacteria	Tenericutes	Mollicutes	RF39
213	0.142857	0.0714286	0.428571	0	0	0.0714286	0	0.142857	0.142857	0.142857	0.214286	0.357143	0.285714	0	0	0.0714286	0.142857	0	0.0714286	0.428571	0.0714286	0.0714286	0.214286	0.142857	Bacteria	Bacteroidetes	Bacteroidia	Bacteroidales
214	0	0.0714286	0	0	0	0.0714286	0	0.0714286	0	0	0	0.0714286	0	0.0714286	0	0.0714286	0	0.142857	0	0.142857	0.0714286	0.0714286	0	0	Bacteria	Firmicutes	Clostridia	Clostridiales	Catabacteriaceae
215	0	0	0	0	0.0714286	0	0	0.142857	0.142857	0.0714286	0.142857	0.0714286	0	0	0	0.214286	0.142857	0	0	0.0714286	0	0	0	0	Bacteria	Tenericutes	Mollicutes	Anaeroplasmatales	Anaeroplasmataceae	RFN20
216	0	0.0714286	0.0714286	0	0.0714286	0	0.142857	0	0.285714	0.0714286	0	0	0	0	0.142857	0	0	0.0714286	0.214286	0	0	0.0714286	0.0714286	0	Bacteria	Bacteroidetes	Bacteroidia	Bacteroidales	Prevotellaceae	Prevotella
217	0.0714286	0.785714	0.0714286	0.0714286	0.0714286	0.214286	0.214286	0.285714	0	0	0	0	0	0	0	0	0	0	0	0	0	0	0	0	Bacteria	Actinobacteria	Actinobacteria	Bifidobacteriales	Bifidobacteriaceae	Bifidobacterium	animalis
218	0	0	0	0	0.0714286	0	0	0	0	0.142857	0	0	0	0	0	0.0714286	0.5	0.357143	0	0.0714286	0.0714286	0	0	0.142857	Bacteria	Bacteroidetes	Bacteroidia	Bacteroidales	Prevotellaceae	Prevotella	copri
219	0.0714286	0	0.142857	0	0	0	0.0714286	0	0.142857	0.0714286	0	0	0	0.0714286	0	0	0	0.0714286	0	0	0	0	0.0714286	0	Bacteria	Firmicutes	Clostridia	Clostridiales	Ruminococcaceae	Oscillospira
220	0.0714286	0.0714286	0.285714	0.0714286	0.285714	0.0714286	0.0714286	0.142857	0.142857	0.214286	0	0.142857	0	0	0.142857	0	0	0	0	0	0	0	0	0	Bacteria	Bacteroidetes	Bacteroidia	Bacteroidales	Prevotellaceae	Prevotella
221	0	0	0	0	0	0	0	0	0	0	0	0	0	0	0	0.0714286	0.285714	0	0.142857	0.214286	0.142857	0	0.0714286	0	Bacteria	Bacteroidetes	Bacteroidia	Bacteroidales	Prevotellaceae	Prevotella
222	0.142857	0.0714286	0.214286	0.142857	0.0714286	0	0	0	0.0714286	0	0.0714286	0	0	0	0	0.0714286	0.0714286	0.214286	0	0.214286	0.142857	0	0.214286	0.285714	Bacteria	Firmicutes	Clostridia	Coriobacteriales
223	0	0.0714286	0.0714286	0	0.357143	0	0.142857	0.0714286	0	0.0714286	0	0	0.0714286	0.142857	0.0714286	0	0.0714286	0.428571	0.142857	0.357143	0.142857	0.142857	0	0.0714286	Bacteria	Firmicutes	Clostridia	Clostridiales	Lachnospiraceae	Coprococcus
224	0.142857	0	0	0.285714	0.0714286	0.0714286	0	0	0	0	0.0714286	0	0	0	0	0	0	0	0.0714286	0	0.0714286	0.142857	0.0714286	0.142857	Bacteria	Bacteroidetes	Bacteroidia	Bacteroidales	Prevotellaceae	Prevotella
225	0	0	0	0	0	0	0	0	0	0.285714	0.5	0.285714	0.0714286	0	0.0714286	0	0	0	0	0	0	0	0	0	Bacteria	Proteobacteria	Gammaproteobacteria	Aeromonadales	Aeromonadaceae
226	0.0714286	0	0	0	0	0	0.142857	0.0714286	0.142857	0	0	0	0	0	0	0.214286	0.142857	0.0714286	0.142857	0	0	0.142857	0.0714286	0	Bacteria	Firmicutes	Clostridia	Coriobacteriales	Coriobacteriaceae
227	0.0714286	0.0714286	0.0714286	0.0714286	0.142857	0	0.0714286	0.0714286	0.142857	0	0.142857	0	0	0	0	0	0	0	0	0	0	0	0	0.0714286	Bacteria	Firmicutes	Clostridia	Coriobacteriales
228	0.214286	0.5	0.357143	0.642857	0.285714	0.142857	0.0714286	0	0.214286	0.142857	0	0	0	0.0714286	0	0.0714286	0.0714286	0	0.142857	0	0	0	0	0.0714286	Bacteria	Bacteroidetes	Bacteroidia	Bacteroidales	[Paraprevotellaceae]	YRC22
229	0	0	0.142857	0	0	0	0	0.0714286	0.0714286	0	0	0	0	0	0	0.642857	0.214286	0.0714286	0	0.0714286	0.142857	0	0.0714286	0.142857	Bacteria	Firmicutes	Clostridia	Clostridiales
230	0	0.142857	0.142857	0.142857	0.0714286	0	0.0714286	0.142857	0.357143	0	0	0	0	0	0	0	0.142857	0	0.0714286	0	0.0714286	0	0	0	Bacteria	Tenericutes	Mollicutes	Acholeplasmatales	Acholeplasmataceae	Acholeplasma
231	0.0714286	0.0714286	0	0.142857	0.0714286	0	0.0714286	0	0.0714286	0.428571	0.285714	0.0714286	0	0	0	0	0.142857	0.285714	0.0714286	0.142857	0.214286	0.0714286	0.0714286	0.285714	Bacteria	Bacteroidetes	Bacteroidia	Bacteroidales	S24-7
232	0	0	0	0	0	0	0	0	0	0	0	0	0.142857	0	0	0.142857	0	0.0714286	0.0714286	0.142857	0.0714286	0	0.214286	0.285714	Bacteria	Firmicutes	Clostridia	Coriobacteriales
233	0	0	0	0	0	0.0714286	0.142857	0.0714286	0.142857	0.142857	0	0	0	0	0	0.0714286	0.142857	0	0.0714286	0	0.142857	0.142857	0.0714286	0	Bacteria	Bacteroidetes	Bacteroidia	Bacteroidales
234	0	0	0.142857	0	0	0	0.214286	0.0714286	0	0.0714286	0	0.142857	0	0	0	0.0714286	0	0	0	0	0	0	0	0	Bacteria	Tenericutes	Mollicutes	RF39
235	0	0.0714286	0	0	0.0714286	0	0	0.0714286	0	0	0	0	0	0	0	0.0714286	0.357143	0.142857	0.428571	0.285714	0.214286	0	0.0714286	0.214286	Bacteria	Firmicutes	Clostridia	Clostridiales	Ruminococcaceae	Oscillospira
236	0.0714286	0.0714286	0	0.0714286	0	0.0714286	0	0	0.142857	0	0	0	0	0	0	0	0.0714286	0	0	0.0714286	0.142857	0.0714286	0	0	Bacteria	Firmicutes	Clostridia	Clostridiales	Ruminococcaceae
237	0	0	0.214286	0.0714286	0.0714286	0.0714286	0	0.0714286	0.142857	0.285714	0.142857	0.0714286	0	0	0	0	0	0	0	0	0	0	0	0	Bacteria	Firmicutes	Clostridia	Clostridiales	Clostridiaceae	Sedimentibacter
238	0.142857	0.142857	0	0.285714	0.0714286	0	0	0.0714286	0.0714286	0	0	0	0.0714286	0.0714286	0.142857	0	0	0	0.0714286	0	0	0	0.214286	0.214286	Bacteria	Bacteroidetes	Flavobacteriia	Flavobacteriales	Flavobacteriaceae
239	0	0.0714286	0.214286	0	0	0.0714286	0	0.0714286	0.0714286	0	0.0714286	0.142857	0.0714286	0.0714286	0.142857	0	0	0	0	0	0	0	0	0	Bacteria	Bacteroidetes	Bacteroidia	Bacteroidales	Prevotellaceae	Prevotella
240	0.214286	0.142857	0	0	0	0.0714286	0	0.0714286	0	0.142857	0.428571	0.0714286	0.0714286	0.0714286	0	0	0.214286	0.142857	0	0	0	0.142857	0	0.0714286	Bacteria	Firmicutes	Clostridia	Clostridiales	Lachnospiraceae
241	0	0	0	0	0	0	0	0	0	0	0.142857	0.5	0.142857	0.142857	0	0	0	0	0	0	0	0	0	0	Bacteria	Firmicutes	Clostridia	Clostridiales	Ruminococcaceae
242	0.142857	0.285714	0.428571	0.0714286	0	0	0.0714286	0.0714286	0.0714286	0.214286	0.357143	0.142857	0.0714286	0	0	0	0.357143	0.214286	0	0.142857	0	0.142857	0.214286	0.357143	Bacteria	Firmicutes	Clostridia	Clostridiales
243	0	0	0.0714286	0	0.142857	0	0	0	0	0	0	0	0	0	0	0	0.214286	0.0714286	0.142857	0.0714286	0	0	0	0.285714	Archaea	Euryarchaeota	Thermoplasmata	E2	WCHD3-02
244	0	0	0	0	0	0	0	0	0	0	0	0	0	0	0	0.714286	0	0	0	0	0	0	0	0	Bacteria	Bacteroidetes	Bacteroidia	Bacteroidales	S24-7
245	0	0	0	0	0	0	0	0	0.0714286	0.214286	0.214286	0.142857	0.0714286	0.214286	0.0714286	0.142857	0.142857	0	0.0714286	0	0	0	0	0	Bacteria	Bacteroidetes	Bacteroidia	Bacteroidales	Prevotellaceae	Prevotella
246	0	0	0	0	0	0	0	0	0	0.0714286	0	0	0.142857	0.214286	0.285714	0	0	0	0	0	0	0	0	0	Bacteria	Firmicutes	Clostridia	Clostridiales	Peptococcaceae	Peptococcus
247	0	0	0	0	0	0	0	0	0	0	0	0	0	0	0	0.714286	0.142857	0.285714	0.0714286	0	0.285714	0	0	0	Bacteria	Verrucomicrobia	Opitutae	[Cerasicoccales]	[Cerasicoccaceae]
248	0.214286	0.142857	0.0714286	0	0.0714286	0	0.0714286	0	0	0.357143	0.357143	0.285714	0.0714286	0	0.0714286	0.285714	0.142857	0	0	0	0.142857	0	0	0.0714286	Bacteria	Bacteroidetes	Bacteroidia	Bacteroidales
249	0	0.0714286	0.142857	0	0.0714286	0.0714286	0.0714286	0.0714286	0.0714286	0.0714286	0.142857	0.214286	0.214286	0	0.142857	0	0	0	0.0714286	0	0.0714286	0	0.0714286	0.0714286	Bacteria	Bacteroidetes	Bacteroidia	Bacteroidales	Prevotellaceae	Prevotella
250	0	0	0	0.214286	0	0	0.0714286	0	0	0.214286	0.285714	0.142857	1.07143	0.214286	0.0714286	0	0.0714286	0	0.0714286	0.0714286	0	0	0.0714286	0.0714286	Bacteria	Bacteroidetes	Bacteroidia	Bacteroidales	S24-7
251	0.0714286	0	0	0	0	0	0	0	0	0.0714286	0	0.571429	0	0	0.0714286	0.0714286	0	0	0.0714286	0.142857	0.142857	0.285714	0.0714286	0.0714286	Bacteria	Firmicutes	Clostridia	Clostridiales	Ruminococcaceae
252	0	0	0.0714286	0	0	0	0.0714286	0.142857	0	0.142857	0.142857	0.428571	0	0.0714286	0.0714286	0.142857	0	0.0714286	0	0.0714286	0	0.0714286	0.0714286	0	Bacteria	Bacteroidetes	Bacteroidia	Bacteroidales	Prevotellaceae	Prevotella
253	0.0714286	0.0714286	0.142857	0.142857	0.142857	0	0.0714286	0.0714286	0.0714286	0.142857	0	0.0714286	0	0	0	0	0	0.0714286	0	0	0	0	0	0	Bacteria	Firmicutes	Clostridia	Clostridiales	Ruminococcaceae	Ruminococcus
254	0.0714286	0	0	0.142857	0.142857	0.0714286	0.142857	0	0	0	0	0.0714286	0.214286	0.0714286	0.0714286	0	0	0.0714286	0	0	0	0.0714286	0	0	Bacteria	Firmicutes	Clostridia	Clostridiales	Clostridiaceae
255	0.0714286	0.142857	0.142857	0.0714286	0.142857	0.285714	0	0	0	0.0714286	0.142857	0.0714286	0.0714286	0.0714286	0	0	0	0	0	0.0714286	0	0.214286	0.0714286	0.142857	Bacteria	Cyanobacteria	4C0d-2	YS2
256	0	0	0	0	0	0	0	0	0	0	0	0.142857	0.214286	0.214286	0.214286	0	0	0	0	0	0.0714286	0	0	0	Bacteria	Firmicutes	Bacilli	Lactobacillales	Lactobacillaceae	Lactobacillus
257	0	0.0714286	0.0714286	0.142857	0	0	0.0714286	0	0.285714	0.0714286	0	0	0.0714286	0	0	0	0	0	0	0.0714286	0	0	0	0	Bacteria	Proteobacteria	Deltaproteobacteria	Desulfovibrionales	Desulfovibrionaceae	Desulfovibrio
258	0.0714286	0	0.0714286	0	0.0714286	0	0	0	0	0.0714286	0.0714286	0.0714286	0	0.0714286	0	0	0.142857	0.0714286	0.142857	0.142857	0	0	0.0714286	0	Bacteria	Firmicutes	Clostridia	Clostridiales	Lachnospiraceae
259	0	0	0	0.0714286	0	0	0	0.0714286	0.214286	0	0	0	0	0	0	0	0	0	0	0	0	0	0	0	Bacteria	Firmicutes	Clostridia	Clostridiales	Clostridiaceae
260	0	0	0	0	0	0	0	0	0	0	0	0.0714286	0.0714286	0.0714286	0	0	0.0714286	0	0	0.0714286	0.0714286	0.214286	0.285714	0.285714	Bacteria	Firmicutes	Clostridia	Clostridiales	Lachnospiraceae	Butyrivibrio
261	0	0	0	0.0714286	0.0714286	0	0	0.0714286	0.142857	0	0	0	0	0	0	0	0	0	0	0	0	0	0	0	Bacteria	Proteobacteria	Betaproteobacteria	Neisseriales	Neisseriaceae	Vitreoscilla
262	0	0.214286	0.142857	0.285714	0.0714286	0	0.214286	0	0	0	0	0	0	0	0	0	0	0	0	0	0.0714286	0	0.0714286	0	Bacteria	Bacteroidetes	Bacteroidia	Bacteroidales	S24-7
263	0	0	0	0.285714	0.0714286	0.214286	0.0714286	0.0714286	0.142857	0	0	0	0	0	0	0	0	0	0.0714286	0	0	0	0	0	Bacteria	Firmicutes	Clostridia
264	0.0714286	0	0	0.142857	0.0714286	0.0714286	0	0	0	0	0	0	0	0	0	0	0	0	0	0	0	0	0	0	Bacteria	Firmicutes	Bacilli	Lactobacillales	Aerococcaceae
265	0	0	0	0	0	0	0	0	0	0	0	0.142857	0.428571	0.571429	0.285714	0	0	0	0	0	0	0	0	0	Bacteria	Firmicutes	Bacilli	Lactobacillales	Lactobacillaceae
266	0.0714286	0.0714286	0.142857	0	0	0.0714286	0	0	0	0.0714286	0	0	0	0	0	0	0	0	0	0	0	0	0.142857	0	Bacteria	Bacteroidetes	Bacteroidia	Bacteroidales	Bacteroidaceae	Bacteroides
267	0	0	0	0	0.0714286	0	0.0714286	0	0	0.0714286	0	0.0714286	0	0.0714286	0	0.0714286	0	0	0.0714286	0	0	0	0.0714286	0.285714	Bacteria	Firmicutes	Clostridia	Clostridiales	Lachnospiraceae
268	0	0	0.0714286	0	0	0	0	0	0	0	0.214286	0	0	0	0	0	0.214286	0	0.142857	0	0	0	0	0	Bacteria	Fibrobacteres	Fibrobacteria	Fibrobacterales	Fibrobacteraceae	Fibrobacter
269	0.0714286	0	0	0	0	0.0714286	0.0714286	0.214286	0.142857	0	0	0	0	0	0	0	0	0	0	0	0	0	0	0	Bacteria	Firmicutes	Clostridia	Clostridiales	Ruminococcaceae
270	0	0	0	0	0.0714286	0	0	0.0714286	0	0	0	0	0	0	0	0	0	0.285714	0	0	0	0.357143	0.142857	0	Bacteria	Tenericutes	Mollicutes	RF39
271	0.0714286	0.0714286	0.0714286	0	0	0.0714286	0	0	0	0.0714286	0.0714286	0.142857	0.0714286	0.214286	0.142857	0.285714	0.142857	0	0.214286	0.0714286	0	0	0.0714286	0.0714286	Bacteria	Firmicutes	Clostridia	Clostridiales	Lachnospiraceae	Coprococcus
272	0	0.142857	0	0.0714286	0.0714286	0	0.0714286	0.0714286	0.0714286	0	0	0	0	0	0	0.0714286	0	0	0	0.142857	0	0	0	0.214286	Bacteria	Firmicutes	Clostridia	Clostridiales	Ruminococcaceae
273	0.142857	0	0	0	0.0714286	0.0714286	0	0.285714	0.214286	0.0714286	0.142857	0.0714286	0	0	0	0	0	0	0	0	0	0	0	0	Bacteria	Firmicutes	Clostridia	Clostridiales	Lachnospiraceae
274	0.142857	0	0	0	0.142857	0.0714286	0	0.0714286	0.142857	0.285714	0	0.214286	0	0.0714286	0	0.0714286	0.214286	0.0714286	0	0	0	0.214286	0.0714286	0.142857	Bacteria	Firmicutes	Clostridia	Clostridiales	Lachnospiraceae	Coprococcus
275	0.0714286	0	0.0714286	0.0714286	0.142857	0.142857	0	0.214286	0.214286	0	0.0714286	0	0	0	0	0	0.0714286	0.142857	0.0714286	0.0714286	0.142857	0	0.285714	0.214286	Bacteria	Firmicutes	Clostridia	Coriobacteriales
276	0	0.0714286	0.0714286	0.0714286	0	0	0.0714286	0.0714286	0	0	0	0.0714286	0	0	0	0	0.0714286	0	0	0.0714286	0	0	0	0	Bacteria	Firmicutes	Clostridia	Clostridiales	Ruminococcaceae	Ruminococcus
277	0	0	0.0714286	0	0.0714286	0.142857	0.142857	0	0	0	0	0.0714286	0	0	0	0.0714286	0	0	0	0	0	0	0	0	Bacteria	Firmicutes	Clostridia	Clostridiales	Veillonellaceae	Anaerovibrio
278	0	0	0.214286	0	0	0	0	0.142857	0.0714286	0	0	0	0	0	0	0	0	0	0	0	0	0	0	0	Bacteria	Firmicutes	Clostridia	Clostridiales	Ruminococcaceae	Ruminococcus
279	0	0.0714286	0.0714286	0	0.0714286	0.0714286	0.0714286	0.0714286	0.214286	0	0.142857	0.142857	0	0	0	0	0.142857	0	0.0714286	0	0	0	0	0	Bacteria	Firmicutes	Clostridia	Clostridiales	Ruminococcaceae
280	0	0	0	0	0	0	0	0	0	0	0	0.0714286	0.0714286	0	0	0.142857	0.0714286	0.0714286	0	0	0.0714286	0.0714286	0	0	Bacteria	Bacteroidetes	Bacteroidia	Bacteroidales	[Paraprevotellaceae]
281	0	0	0	0.214286	0	0	0.0714286	0	0	0	0	0.0714286	0	0	0	0	0	0	0	0	0	0	0	0	Bacteria	Firmicutes	Clostridia	Clostridiales	Lachnospiraceae	[Ruminococcus]
282	0.0714286	0.142857	0.142857	0.0714286	0.0714286	0.285714	0.0714286	0	0	0	0	0	0	0	0	0	0	0	0.0714286	0.214286	0	0	0	0	Bacteria	Firmicutes	Clostridia	Clostridiales	Clostridiaceae	Clostridium
283	0.0714286	0	0	0	0	0	0.0714286	0.0714286	0	0.214286	0.0714286	0	0.0714286	0.428571	0.214286	0	0	0	0.142857	0.142857	0	0.0714286	0	0.0714286	Bacteria	Firmicutes	Clostridia	Clostridiales	Lachnospiraceae	Blautia
284	0	0	0	0	0	0.0714286	0.142857	0.142857	0.0714286	0	0	0	0.0714286	0.357143	0	0	0	0	0	0	0.0714286	0.0714286	0.142857	0	Bacteria	Firmicutes	Clostridia	Clostridiales	Peptostreptococcaceae
285	0.0714286	0.0714286	0	0	0	0.0714286	0.0714286	0.0714286	0	0	0	0.0714286	0	0	0	0	0.0714286	0	0.0714286	0.0714286	0	0	0	0.0714286	Bacteria	Firmicutes	Clostridia	Clostridiales
286	0	0	0	0	0.0714286	0.0714286	0.142857	0	0	0	0	0	0.0714286	0	0	0	0	0	0.0714286	0.0714286	0.0714286	0	0.0714286	0	Bacteria	Firmicutes	Clostridia	Coriobacteriales	Coriobacteriaceae	Collinsella	aerofaciens
287	0.0714286	0	0.214286	0.142857	0	0	0.214286	0.0714286	0.142857	0	0	0.142857	0	0	0	0.0714286	0	0	0	0	0	0.0714286	0.0714286	0	Bacteria	Firmicutes	Clostridia	Clostridiales	Ruminococcaceae
288	0.0714286	0	0.0714286	0	0	0	0.142857	0	0.0714286	0	0	0	0	0	0	0.142857	0	0	0	0	0	0	0	0	Bacteria	Firmicutes	Erysipelotrichi	Erysipelotrichales	Erysipelotrichaceae	Bulleidia
289	0	0	0	0	0	0	0	0	0	0	0	0	0	0	0	0.142857	0	0.142857	0.142857	0	0.0714286	0	0	0.214286	Bacteria	Verrucomicrobia	Verruco-5	WCHB1-41	RFP12
290	0	0	0	0	0	0	0.0714286	0.142857	0	0	0.0714286	0	0	0	0	0	0	0	0	0	0.0714286	0	0	0	Bacteria	Firmicutes	Clostridia	Clostridiales	Ruminococcaceae
291	0.214286	0.285714	0.142857	0	0	0	0.142857	0.142857	0	0	0	0	0	0	0	0	0	0	0	0	0	0	0	0	Bacteria	Firmicutes	Clostridia	Clostridiales	Ruminococcaceae	Oscillospira
292	0.214286	0.285714	0.0714286	0.0714286	0.0714286	0	0	0.0714286	0	0	0	0	0	0	0	0	0	0	0	0	0	0	0	0	Bacteria	Tenericutes	Mollicutes	RF39
293	0.0714286	0.0714286	0.142857	0	0	0.0714286	0	0.0714286	0	0	0	0.0714286	0	0	0	0.142857	0.0714286	0	0	0	0	0	0	0	Bacteria	Firmicutes	Clostridia	Clostridiales	Clostridiaceae
294	0	0	0	0	0	0	0.142857	0.142857	0.0714286	0	0	0	0	0	0	0	0	0	0	0	0	0	0	0	Bacteria	Firmicutes	Clostridia	Clostridiales	Ruminococcaceae	Ruminococcus
295	0	0	0	0	0.0714286	0	0	0.0714286	0	0	0.0714286	0	0.0714286	0.0714286	0.142857	0.0714286	0.142857	0.214286	0	0	0	0.142857	0	0.0714286	Bacteria	Firmicutes	Clostridia	Clostridiales	Lachnospiraceae
296	0	0	0	0	0	0	0.0714286	0	0	0.0714286	0	0.0714286	0	0	0	0	0	0	0.0714286	0.0714286	0	0	0	0	Bacteria	Firmicutes	Clostridia	Clostridiales	Clostridiaceae
297	0.142857	0	0.0714286	0.142857	0	0.142857	0.428571	0.0714286	0.214286	0	0.0714286	0.0714286	0	0	0	0.0714286	0.0714286	0	0.0714286	0.0714286	0.142857	0.285714	0.285714	0.0714286	Bacteria	Firmicutes	Clostridia	Clostridiales	Ruminococcaceae
298	0	0.0714286	0	0	0	0	0	0	0	0	0	0	0	0	0	0.214286	0.214286	0	0	0	0.0714286	0.214286	0.0714286	0.0714286	Bacteria	Firmicutes	Erysipelotrichi	Erysipelotrichales	Erysipelotrichaceae	Bulleidia
299	0	0	0	0	0	0	0	0	0	0	0	0	0	0	0	0.357143	0	0	0.142857	0.0714286	0.214286	0	0	0.0714286	Bacteria	Spirochaetes	Spirochaetes	Spirochaetales	Spirochaetaceae	Treponema
300	0	0	0	0	0	0	0	0	0	0	0.0714286	0	0	0	0	0.0714286	0.0714286	0.0714286	0	0	0	0.0714286	0.0714286	0.142857	Bacteria	Firmicutes	Clostridia	Clostridiales	Lachnospiraceae
301	0.0714286	0	0.357143	0	0	0	0.0714286	0.0714286	0.0714286	0	0	0	0	0	0	0	0	0	0	0	0	0	0	0	Bacteria	Firmicutes	Erysipelotrichi	Erysipelotrichales	Erysipelotrichaceae	Erysipelothrix
302	0.0714286	0.0714286	0	0	0.0714286	0	0	0.142857	0.0714286	0	0	0.214286	0	0.0714286	0	0.0714286	0	0.214286	0	0	0	0	0.0714286	0	Bacteria	Firmicutes	Clostridia
303	0.0714286	0.142857	0.0714286	0.0714286	0.0714286	0	0	0.214286	0.142857	0	0	0	0	0	0	0	0	0	0	0	0	0	0	0	Bacteria	Tenericutes	Mollicutes	Anaeroplasmatales	Anaeroplasmataceae	Anaeroplasma
304	0	0	0	0.0714286	0	0	0	0	0	0	0	0	0	0	0	0	0.0714286	0	0	0	0	0.0714286	0.0714286	0	Bacteria	Firmicutes	Clostridia	Clostridiales	Ruminococcaceae
305	0	0.214286	0	0	0	0.357143	0	0.142857	0.142857	0.0714286	0	0	0	0	0.0714286	0	0.0714286	0	0	0	0	0	0	0	Bacteria	Firmicutes	Clostridia	Coriobacteriales	Coriobacteriaceae
306	0.142857	0.214286	0.0714286	0	0.142857	0.0714286	0.0714286	0	0.142857	0	0	0	0	0	0.142857	0	0.142857	0.0714286	0	0	0	0	0	0	Bacteria	Firmicutes	Bacilli	Lactobacillales	Aerococcaceae
307	0	0	0	0	0	0	0.142857	0.0714286	0	0	0	0	0	0	0	0	0	0	0.0714286	0	0	0	0	0	Bacteria	Firmicutes	Bacilli	Lactobacillales	Aerococcaceae	Facklamia
308	0	0	0	0.142857	0	0.0714286	0	0	0	0	0.0714286	0	0.357143	0.5	0	0	0	0	0.214286	0	0	0.214286	0	0	Bacteria	Firmicutes	Clostridia	Clostridiales	Peptostreptococcaceae
309	0	0	0	0	0	0	0	0	0	0	0	0	0	0	0	0.142857	0.142857	0.142857	0	0	0.214286	0.142857	0.0714286	0.285714	Bacteria	Firmicutes	Clostridia	Clostridiales	Lachnospiraceae
310	0	0	0	0	0	0.214286	0.0714286	0.0714286	0	0.142857	0	0.142857	0	0	0	0	0.142857	0.0714286	0.0714286	0	0	0.0714286	0	0	Bacteria	Firmicutes	Clostridia	Clostridiales	Ruminococcaceae
311	0	0	0	0	0	0	0	0	0	0.0714286	0	0	0	0	0	0.0714286	0	0.0714286	0.142857	0.0714286	0.285714	0.0714286	0.0714286	0	Bacteria	Firmicutes	Clostridia	Clostridiales	Ruminococcaceae
312	0.0714286	0.142857	0	0	0.0714286	0.0714286	0.142857	0	0.142857	0	0	0.0714286	0.0714286	0	0	0	0	0	0	0	0	0	0	0	Bacteria	Firmicutes	Clostridia	Clostridiales	Ruminococcaceae	Ruminococcus
313	0	0	0	0	0	0	0	0	0	0.0714286	0	0	0	0	0	0.0714286	0.214286	0.0714286	0.0714286	0	0	0.0714286	0.0714286	0.0714286	Bacteria	Firmicutes	Clostridia	Clostridiales	Veillonellaceae
314	0	0	0	0	0	0	0	0	0	0	0	0	0	0	0	0.142857	0.214286	0	0.214286	0	0	0	0	0.142857	Bacteria	Tenericutes	Mollicutes	Anaeroplasmatales	Anaeroplasmataceae	RFN20
315	0	0	0	0.142857	0	0	0	0	0	0	0	0	0	0	0	0.214286	0.0714286	0	0.0714286	0	0.0714286	0	0	0.0714286	Bacteria	Firmicutes	Clostridia	Clostridiales	Ruminococcaceae
316	0.0714286	0	0.0714286	0	0	0	0	0	0	0.428571	0	0.142857	0.0714286	0	0.0714286	0.142857	0	0.214286	0.0714286	0.0714286	0	0	0.0714286	0.142857	Bacteria	Bacteroidetes	Bacteroidia	Bacteroidales	Prevotellaceae	Prevotella
317	0.0714286	0	0.0714286	0.0714286	0.0714286	0	0	0	0.0714286	0	0.0714286	0.285714	0.142857	0.0714286	0	0.142857	0.142857	0	0	0.142857	0.0714286	0.0714286	0.285714	0.0714286	Bacteria	Firmicutes	Clostridia	Clostridiales	Ruminococcaceae
318	0	0	0	0	0.214286	0	0	0	0	0	0	0	0	0.142857	0	0	0	0	0	0.0714286	0	0.0714286	0	0	Archaea	Euryarchaeota	Methanobacteria	Methanobacteriales	Methanobacteriaceae	Methanobrevibacter
319	0.0714286	0.0714286	0.0714286	0.142857	0.0714286	0	0	0	0.0714286	0	0	0	0.0714286	0	0	0	0	0	0	0	0	0	0	0	Bacteria	Bacteroidetes	Bacteroidia	Bacteroidales	S24-7
320	0.0714286	0	0	0	0	0.0714286	0.0714286	0	0.142857	0	0.0714286	0	0	0	0	0	0	0	0	0.0714286	0	0	0.0714286	0	Bacteria	Firmicutes	Clostridia	Clostridiales	Ruminococcaceae
321	0	0	0	0	0.0714286	0	0.0714286	0.0714286	0	0	0	0	0	0	0	0	0	0.142857	0.0714286	0.0714286	0.142857	0.142857	0.214286	0.142857	Bacteria	Tenericutes	Mollicutes	RF39
322	0	0	0	0	0	0	0	0	0	0	0	0	0	0	0	0	0.142857	0.0714286	0	0	0	0	0	0	Bacteria	Firmicutes	Clostridia	Clostridiales	Ruminococcaceae	Oscillospira
323	0	0	0	0	0	0	0	0	0	0	0	0.0714286	0	0	0	0.0714286	0.142857	0	0.0714286	0.0714286	0	0.142857	0.142857	0.0714286	Bacteria	Firmicutes	Clostridia	Clostridiales	Lachnospiraceae
324	0	0	0	0	0	0	0.0714286	0	0	0	0.0714286	0	0	0	0	0	0	0	0	0	0	0	0	0	Bacteria	Bacteroidetes	Flavobacteriia	Flavobacteriales	Flavobacteriaceae
325	0	0	0	0	0.0714286	0	0	0	0.0714286	0	0	0	0	0	0	0	0.0714286	0	0	0	0	0	0	0	Bacteria	Bacteroidetes	Bacteroidia	Bacteroidales
326	0	0	0.0714286	0	0	0	0	0	0	0	0	0.0714286	0	0.0714286	0	0	0	0.0714286	0	0	0	0	0	0	Bacteria	Firmicutes	Clostridia	Clostridiales	Ruminococcaceae
327	0.0714286	0.0714286	0	0	0	0	0.142857	0.142857	0	0.0714286	0.0714286	0.0714286	0	0.0714286	0	0	0	0	0	0	0	0	0	0	Bacteria	Firmicutes	Clostridia	Clostridiales	Ruminococcaceae
328	0	0	0.0714286	0.142857	0	0.0714286	0	0	0.142857	0	0	0	0	0	0	0	0	0	0	0.0714286	0	0	0	0	Bacteria	Firmicutes	Clostridia	Clostridiales	Ruminococcaceae
329	0	0	0	0	0	0	0	0	0	0	0	0	0	0	0	0	0.0714286	0	0	0	0.0714286	0	0.0714286	0.0714286	Bacteria	Proteobacteria	Deltaproteobacteria	GMD14H09
330	0	0	0	0	0.0714286	0	0.0714286	0	0	0	0	0.0714286	0	0	0.142857	0.0714286	0	0	0.0714286	0	0	0	0	0	Bacteria	Firmicutes	Clostridia	Clostridiales	Ruminococcaceae
331	0.214286	0	0	0	0	0	0	0	0	0	0.214286	0	0	0	0	0.0714286	0	0	0	0.0714286	0	0.0714286	0	0	Bacteria	Firmicutes	Clostridia	Clostridiales	Ruminococcaceae
332	0.0714286	0	0.357143	0.0714286	0.0714286	0.0714286	0	0.142857	0.142857	0	0	0	0	0	0	0	0	0	0	0	0	0	0	0	Bacteria	Firmicutes	Erysipelotrichi	Erysipelotrichales	Erysipelotrichaceae	p-75-a5
333	0.0714286	0	0	0	0	0	0	0.0714286	0.142857	0	0	0	0	0.0714286	0.0714286	0	0	0	0.142857	0	0.142857	0	0	0	Bacteria	Cyanobacteria	4C0d-2	YS2
334	0	0	0	0	0	0	0	0	0	0	0	0	0	0	0	0	0	0	0.0714286	0.0714286	0	0	0.0714286	0	Bacteria	Firmicutes	Clostridia	Clostridiales	Clostridiaceae
335	0	0	0.0714286	0	0	0	0	0	0.285714	0	0	0	0	0	0	0	0	0	0	0	0	0	0	0	Bacteria	Tenericutes	Mollicutes	Anaeroplasmatales	Anaeroplasmataceae	RFN20
336	0	0	0	0	0	0	0	0	0.0714286	0	0	0	0	0	0	0	0	0	0	0.0714286	0.0714286	0	0.0714286	0.0714286	Bacteria	Firmicutes	Clostridia	Clostridiales	Ruminococcaceae
337	0	0	0	0	0	0	0	0	0	0	0	0	0	0.0714286	0	0.214286	0	0	0	0	0	0.0714286	0	0.0714286	Bacteria	Firmicutes	Clostridia	Clostridiales	Lachnospiraceae
338	0	0	0	0.0714286	0	0	0	0.285714	0.142857	0	0	0	0	0	0	0	0	0	0	0	0	0	0	0	Bacteria	Firmicutes	Clostridia	Clostridiales
339	0	0.0714286	0.0714286	0	0.0714286	0	0.0714286	0	0	0	0.142857	0	0	0	0	0	0	0	0	0	0	0	0	0	Bacteria	Firmicutes	Clostridia	Clostridiales	Lachnospiraceae	[Ruminococcus]
340	0	0.0714286	0	0	0	0	0.0714286	0	0.0714286	0	0.142857	0.0714286	0	0	0	0	0	0	0	0	0	0.0714286	0	0	Bacteria	Firmicutes	Clostridia	Clostridiales	Ruminococcaceae	Oscillospira
341	0	0	0.0714286	0	0.0714286	0.0714286	0	0	0	0.142857	0.285714	0	0	0.142857	0	0	0.285714	0.214286	0	0	0	0	0.0714286	0	Bacteria	Cyanobacteria	4C0d-2	YS2
342	0	0	0.0714286	0	0	0	0.0714286	0	0.0714286	0.0714286	0.142857	0.0714286	0.0714286	0	0	0	0	0	0	0.0714286	0.0714286	0.0714286	0	0	Bacteria	Bacteroidetes	Bacteroidia	Bacteroidales	Prevotellaceae	Prevotella
343	0.0714286	0.0714286	0.0714286	0.357143	0	0	0.142857	0	0.214286	0	0	0	0	0	0	0	0	0	0	0	0	0	0	0	Bacteria	Firmicutes	Clostridia	Clostridiales	Ruminococcaceae
344	0	0	0	0.0714286	0.0714286	0	0.0714286	0	0	0	0	0	0	0	0	0	0	0	0	0	0	0	0	0	Bacteria	Firmicutes	Clostridia	Clostridiales	Ruminococcaceae
345	0	0	0	0	0	0	0	0	0	0	0	0	0	0	0	0	0	0	0	0.0714286	0	0	0	0	Bacteria	Firmicutes	Clostridia	Clostridiales	Veillonellaceae
346	0	0.0714286	0	0.0714286	0	0	0	0.0714286	0	0	0	0.0714286	0	0	0	0	0	0.0714286	0	0.142857	0	0	0	0	Bacteria	Firmicutes	Clostridia	Clostridiales	Clostridiaceae
347	0.0714286	0	0	0	0	0	0.0714286	0	0	0	0	0	0	0	0	0	0	0	0	0	0	0	0	0	Bacteria	Firmicutes	Clostridia	Clostridiales	Veillonellaceae	Phascolarctobacterium
348	0.142857	0	0	0	0	0	0	0	0	0	0	0.0714286	0	0.142857	0	0.214286	0.0714286	0	0	0	0	0.142857	0	0.0714286	Bacteria	Firmicutes	Clostridia	Clostridiales	Clostridiaceae
349	0	0.0714286	0	0.0714286	0	0	0	0.0714286	0	0.0714286	0.0714286	0.142857	0.0714286	0.0714286	0	0	0	0	0.0714286	0.0714286	0	0	0	0	Bacteria	Firmicutes	Clostridia	Clostridiales	Lachnospiraceae
350	0	0	0	0	0	0	0	0	0	0	0	0	0	0	0	0.0714286	0.0714286	0	0	0.0714286	0.285714	0	0	0.0714286	Bacteria	Tenericutes	Mollicutes	Anaeroplasmatales	Anaeroplasmataceae
351	0	0	0	0	0	0	0	0	0	0	0	0	0	0	0	0	0.0714286	0.0714286	0.0714286	0	0.0714286	0	0	0.214286	Bacteria	Proteobacteria	Alphaproteobacteria	RF32
352	0.0714286	0.0714286	0	0	0	0	0	0	0	0	0	0	0	0	0	0	0	0	0	0	0.0714286	0	0	0.214286	Bacteria	Firmicutes	Clostridia	Clostridiales
353	0	0	0	0	0	0	0.0714286	0	0.142857	0	0	0	0	0	0	0	0	0	0	0	0.0714286	0.0714286	0.0714286	0	Bacteria	Firmicutes	Clostridia	Clostridiales	Clostridiaceae
354	0	0	0	0	0	0	0	0	0	0	0	0	0	0	0	0.285714	0	0.214286	0	0.0714286	0.0714286	0	0.0714286	0.0714286	Bacteria	Spirochaetes	Spirochaetes	Spirochaetales	Spirochaetaceae	Treponema
355	0	0	0	0	0	0	0	0	0	0	0	0	0	0	0	0.0714286	0.0714286	0	0.0714286	0.0714286	0.0714286	0.0714286	0	0	Bacteria	Firmicutes	Clostridia	Coriobacteriales
356	0	0	0	0.142857	0	0	0	0.0714286	0	0	0	0.0714286	0.0714286	0	0	0	0.0714286	0	0	0.0714286	0	0.142857	0.0714286	0.142857	Bacteria	Firmicutes	Clostridia	Clostridiales	Ruminococcaceae	Faecalibacterium	prausnitzii
357	0	0	0	0	0	0	0	0	0	0	0	0	0	0.0714286	0	0	0	0	0	0	0	0	0	0	Bacteria	Firmicutes	Clostridia	Clostridiales	Clostridiaceae
358	0	0	0	0	0	0	0	0	0	0	0	0	0	0	0	0	0.0714286	0	0.142857	0	0.0714286	0.0714286	0	0.0714286	Bacteria	Firmicutes	Clostridia	Clostridiales	Ruminococcaceae
359	0	0.0714286	0	0	0	0	0	0	0	0	0	0.0714286	0	0	0	0	0	0	0	0	0.0714286	0	0	0	Bacteria	Tenericutes	Mollicutes	RF39
360	0	0.0714286	0	0.0714286	0	0	0.0714286	0	0	0	0	0	0	0	0.285714	0.0714286	0	0	0	0	0	0.0714286	0.0714286	0.0714286	Bacteria	Proteobacteria	Gammaproteobacteria	Pseudomonadales	Moraxellaceae	Acinetobacter
361	0	0	0	0	0	0	0	0	0	0	0	0	0	0	0	0	0	0	0	0	0.142857	0.285714	0.0714286	0.142857	Bacteria	Firmicutes	Clostridia	Coriobacteriales	Coriobacteriaceae
362	0	0	0	0.0714286	0	0	0	0	0	0	0	0	0	0	0	0.0714286	0.0714286	0	0	0.0714286	0	0	0.0714286	0.0714286	Bacteria	Bacteroidetes	Bacteroidia	Bacteroidales	Prevotellaceae	Prevotella
363	0	0	0	0	0.142857	0	0	0.0714286	0	0.428571	0.0714286	0	0	0.214286	0.0714286	0.142857	0	0	0	0.142857	0.142857	0.142857	0	0.0714286	Bacteria	Bacteroidetes	Bacteroidia	Bacteroidales	S24-7
364	0	0	0	0	0	0	0	0	0	0	0	0	0	0	0	0	0.214286	0	0.0714286	0	0.0714286	0	0	0	Bacteria	Firmicutes	Clostridia	Clostridiales	Ruminococcaceae	Ruminococcus
365	0	0	0	0	0	0	0	0	0	0	0	0	0	0	0	0	0	0	0	0	0	0	0	0	Bacteria	Firmicutes	Clostridia	Clostridiales
366	0.0714286	0	0.0714286	0	0	0.142857	0.0714286	0.142857	0	0.0714286	0.0714286	0	0	0.0714286	0	0	0	0	0	0	0	0	0.0714286	0	Bacteria	Bacteroidetes	Bacteroidia	Bacteroidales
367	0	0	0	0	0	0	0	0	0	0	0	0	0	0	0	0	0	0	0	0	0	0	0	0	Bacteria	Bacteroidetes	Bacteroidia	Bacteroidales	Prevotellaceae	Prevotella
368	0	0	0	0	0.0714286	0	0	0	0	0	0	0	0	0	0	0	0	0.0714286	0	0.0714286	0	0	0	0	Bacteria	Spirochaetes	Spirochaetes	Sphaerochaetales	Sphaerochaetaceae	Sphaerochaeta
369	0	0	0	0.0714286	0	0	0	0	0.0714286	0	0	0	0	0	0	0	0.214286	0	0	0	0	0	0	0	Bacteria	Firmicutes	Erysipelotrichi	Erysipelotrichales	Erysipelotrichaceae
370	0	0	0	0	0	0	0	0.0714286	0	0	0	0.0714286	0	0	0.0714286	0	0	0.0714286	0	0	0	0	0.142857	0	Bacteria	Firmicutes	Clostridia	Coriobacteriales
371	0.142857	0	0	0.142857	0	0.0714286	0	0.0714286	0.0714286	0	0.142857	0	0	0.214286	0	0	0	0.142857	0.142857	0	0.0714286	0	0.0714286	0	Bacteria	Firmicutes	Clostridia	Clostridiales	Ruminococcaceae
372	0	0	0	0	0	0	0	0	0	0	0	0	0	0	0	0.214286	0.0714286	0	0	0.0714286	0.142857	0.0714286	0.0714286	0.0714286	Bacteria	Proteobacteria	Betaproteobacteria	Burkholderiales	Oxalobacteraceae
373	0.0714286	0	0.0714286	0.0714286	0	0	0	0	0.0714286	0	0.0714286	0.0714286	0	0	0.142857	0	0.0714286	0.0714286	0	0.0714286	0	0	0.142857	0.214286	Bacteria	Firmicutes	Clostridia	Clostridiales	Ruminococcaceae
374	0	0	0	0.285714	0	0	0	0	0	0	0	0	0	0	0	0	0	0	0	0	0	0	0	0	Bacteria	Firmicutes	Clostridia	Clostridiales	Ruminococcaceae
375	0	0	0	0	0	0	0	0	0	0.0714286	0.0714286	0.142857	0	0.142857	0	0	0	0	0	0	0	0	0	0	Bacteria	Bacteroidetes	Bacteroidia	Bacteroidales	Porphyromonadaceae	Parabacteroides
376	0.0714286	0	0	0.0714286	0.0714286	0	0	0	0	0	0	0	0	0	0.0714286	0	0	0	0.0714286	0	0	0	0	0	Bacteria	Firmicutes	Clostridia	Clostridiales	Ruminococcaceae	Ruminococcus
377	0	0.0714286	0	0	0	0.0714286	0	0	0	0	0	0.0714286	0	0	0	0	0	0	0	0	0	0	0	0	Bacteria	Firmicutes	Clostridia	Clostridiales	Ruminococcaceae
378	0	0.357143	0	0	0	0	0	0.0714286	0	0	0	0	0	0	0	0	0	0	0	0	0	0	0	0	Bacteria	Synergistetes	Synergistia	Synergistales	Dethiosulfovibrionaceae
379	0	0	0	0	0	0	0	0	0	0	0	0.0714286	0	0	0	0	0.142857	0	0	0	0	0	0.142857	0.142857	Bacteria	Firmicutes	Clostridia	Clostridiales	Ruminococcaceae
380	0	0	0	0	0	0	0	0.0714286	0	0	0	0.0714286	0	0	0	0	0	0.214286	0	0.214286	0	0	0.0714286	0.0714286	Bacteria	Bacteroidetes	Bacteroidia	Bacteroidales
381	0	0	0	0	0	0	0	0	0	0	0	0	0	0	0	0	0	0	0	0.214286	0	0	0	0	Bacteria	Firmicutes	Clostridia	Coriobacteriales
382	0.0714286	0.214286	0.0714286	0.142857	0	0	0.285714	0.0714286	0	0	0	0.0714286	0	0	0	0	0	0	0	0	0	0	0	0	Bacteria	Proteobacteria
383	0	0	0	0	0	0	0	0	0	0	0	0	0.0714286	0.214286	0	0	0	0	0	0	0	0	0	0	Bacteria	Firmicutes	Clostridia	Clostridiales	Ruminococcaceae	Ruminococcus
384	0	0.0714286	0	0	0	0	0	0.142857	0.0714286	0	0	0	0	0	0	0	0	0	0	0	0	0	0	0	Bacteria	Firmicutes	Clostridia	Clostridiales	Ruminococcaceae	Ruminococcus
385	0	0	0	0.0714286	0	0	0	0	0.0714286	0	0	0	0	0	0	0.0714286	0.142857	0	0.142857	0	0.142857	0	0	0	Bacteria	Lentisphaerae	[Lentisphaeria]	Z20	R4-45B
386	0	0	0	0	0	0	0	0	0	0	0	0	0	0	0	0	0.0714286	0	0	0	0.0714286	0	0	0.0714286	Bacteria	Firmicutes	Clostridia	Clostridiales	Clostridiaceae
387	0.0714286	0	0.214286	0.142857	0.0714286	0.0714286	0	0	0	0	0	0	0	0	0	0	0	0	0	0	0	0	0	0	Bacteria	Firmicutes	Clostridia	Clostridiales	Ruminococcaceae	Ruminococcus
388	0.0714286	0.0714286	0.0714286	0.0714286	0	0	0.0714286	0	0	0	0	0	0.0714286	0	0	0	0	0	0	0	0	0	0	0	Bacteria	Firmicutes	Clostridia	Clostridiales	Ruminococcaceae	Ruminococcus
389	0	0	0	0	0	0	0	0	0	0	0	0	0.142857	0	0	0	0	0	0.0714286	0	0	0	0	0	Bacteria	Firmicutes	Clostridia	Clostridiales	Clostridiaceae
390	0	0	0	0	0	0	0	0	0.0714286	0	0	0	0	0	0	0	0	0	0.0714286	0.0714286	0	0	0	0	Bacteria	Firmicutes	Clostridia	Clostridiales	Lachnospiraceae
391	0.0714286	0	0	0	0	0	0	0.0714286	0	0	0	0	0	0	0.0714286	0	0	0	0	0	0	0	0	0	Bacteria	Tenericutes	Mollicutes	RF39
392	0.0714286	0.0714286	0	0.0714286	0.142857	0.0714286	0.0714286	0	0	0	0	0	0	0	0	0	0	0	0	0	0	0	0	0	Bacteria	Firmicutes	Clostridia	Clostridiales	Ruminococcaceae
393	0	0	0	0	0	0	0	0	0	0	0	0	0	0	0	0.0714286	0.0714286	0	0	0.0714286	0	0.0714286	0.0714286	0.0714286	Bacteria	Firmicutes	Erysipelotrichi	Erysipelotrichales	Erysipelotrichaceae	[Eubacterium]	cylindroides
394	0	0	0	0	0.0714286	0	0	0	0	0	0	0.142857	0	0	0	0	0	0	0	0	0	0	0.0714286	0	Bacteria	Firmicutes	Clostridia	Clostridiales	Ruminococcaceae
395	0	0	0	0.0714286	0	0	0	0	0	0	0	0	0	0	0	0	0	0	0	0	0.142857	0	0	0	Bacteria	Firmicutes	Clostridia	Clostridiales	Lachnospiraceae
396	0	0	0	0	0	0	0	0	0	0	0	0	0	0	0.0714286	0	0	0	0	0	0	0	0	0	Bacteria	Firmicutes	Clostridia	Clostridiales	Ruminococcaceae	Ruminococcus
397	0	0.142857	0	0	0.0714286	0	0	0.0714286	0	0	0.0714286	0.0714286	0	0.142857	0	0	0	0	0.0714286	0	0.0714286	0	0	0	Bacteria	Bacteroidetes	Bacteroidia	Bacteroidales
398	0	0	0	0	0	0	0	0	0	0	0	0	0	0	0	0.285714	0	0	0	0	0	0	0	0	Bacteria	Firmicutes	Clostridia	Clostridiales	Clostridiaceae
399	0	0	0	0	0	0	0	0	0	0	0	0	0	0	0	0.285714	0.0714286	0	0	0.0714286	0.142857	0	0.0714286	0	Bacteria	Firmicutes	Clostridia	Clostridiales	Ruminococcaceae	Ruminococcus
400	0	0	0	0	0	0	0	0	0	0	0	0	0	0	0	0	0	0	0	0	0	0	0	0	Bacteria	Firmicutes	Clostridia	Clostridiales	Lachnospiraceae	Butyrivibrio
401	0	0	0	0	0	0	0.0714286	0	0.0714286	0	0	0	0	0	0	0	0	0	0	0	0	0	0	0	Bacteria	Firmicutes	Clostridia
402	0	0	0	0	0	0	0	0	0	0.0714286	0	0.0714286	0	0.142857	0	0.0714286	0.0714286	0.0714286	0	0	0.0714286	0	0	0	Bacteria	Bacteroidetes	Bacteroidia	Bacteroidales	Prevotellaceae	Prevotella	stercorea
403	0	0	0.0714286	0.0714286	0.0714286	0.0714286	0.0714286	0	0	0	0	0.0714286	0	0	0	0.0714286	0	0.0714286	0	0	0	0	0.0714286	0	Bacteria	Firmicutes	Clostridia	Clostridiales	Ruminococcaceae	Oscillospira
404	0	0	0	0	0	0	0	0	0	0.0714286	0	0	0	0	0	0	0.142857	0	0	0	0	0.214286	0	0	Bacteria	Firmicutes	Clostridia	Clostridiales	Ruminococcaceae	Ruminococcus
405	0	0	0	0	0	0.0714286	0	0.0714286	0	0	0	0	0	0	0	0.0714286	0	0	0	0	0	0.0714286	0.0714286	0	Bacteria	Firmicutes	Clostridia	Clostridiales	Ruminococcaceae	Faecalibacterium	prausnitzii
406	0	0	0	0.214286	0.0714286	0	0	0	0	0	0	0	0	0	0	0	0	0	0	0	0	0	0	0	Bacteria	Firmicutes	Clostridia	Coriobacteriales
407	0	0	0	0	0	0	0	0	0	0	0	0	0	0	0.0714286	0	0.0714286	0	0	0	0	0	0	0	Bacteria	Firmicutes	Clostridia	Clostridiales	Ruminococcaceae
408	0	0	0	0	0	0	0	0	0	0	0	0	0	0.0714286	0	0	0	0	0	0	0	0	0	0	Bacteria	Lentisphaerae	[Lentisphaeria]	Victivallales	Victivallaceae
409	0	0	0.0714286	0	0	0.0714286	0	0	0	0	0	0	0	0	0	0	0	0	0	0	0	0	0	0	Bacteria	Firmicutes	Clostridia	Clostridiales	Clostridiaceae	Clostridium
410	0	0	0	0	0.0714286	0	0	0	0	0.0714286	0	0	0	0.0714286	0	0	0	0	0.0714286	0	0	0	0	0.0714286	Bacteria	Firmicutes	Clostridia	Coriobacteriales	Coriobacteriaceae
411	0	0	0	0	0	0	0	0	0	0	0	0	0.857143	0	0	0	0	0	0	0	0	0	0	0	Bacteria	Firmicutes	Bacilli	Lactobacillales	Streptococcaceae	Streptococcus
412	0	0	0	0	0	0	0	0	0	0	0	0	0	0	0	0	0	0	0.0714286	0.0714286	0	0	0	0.0714286	Bacteria	Bacteroidetes	Bacteroidia	Bacteroidales	Prevotellaceae	Prevotella
413	0	0	0.0714286	0	0	0	0	0	0	0	0.214286	0.142857	0.357143	0.142857	0	0	0	0	0	0	0	0	0	0	Bacteria	Bacteroidetes	Bacteroidia	Bacteroidales	S24-7
414	0.142857	0.142857	0	0	0	0	0.0714286	0.142857	0.214286	0	0	0.0714286	0	0.0714286	0	0	0	0	0	0	0	0	0	0	Bacteria	Bacteroidetes	Sphingobacteriia	Sphingobacteriales	Sphingobacteriaceae	Sphingobacterium
415	0	0	0	0	0	0	0	0	0	0	0	0	0	0	0	0	0	0	0	0	0	0	0	0.0714286	Bacteria	Firmicutes	Clostridia	Coriobacteriales
416	0	0	0	0	0	0	0	0	0	0	0.142857	0	0	0.142857	0	0	0	0	0	0	0	0	0	0	Bacteria	Firmicutes	Bacilli	Lactobacillales	Lactobacillaceae	Lactobacillus	delbrueckii
417	0.142857	0.0714286	0	0	0.0714286	0	0.0714286	0.0714286	0	0	0	0	0.0714286	0	0	0.0714286	0	0	0	0	0	0	0	0	Bacteria	Firmicutes	Clostridia
418	0	0	0	0	0	0	0	0	0	0	0.0714286	0	0.214286	0.428571	0.214286	0	0	0	0	0	0	0	0	0	Bacteria	Firmicutes	Clostridia	Clostridiales	Clostridiaceae
419	0	0.0714286	0	0	0	0	0	0	0	0	0	0.0714286	0	0	0.142857	0.142857	0	0	0	0	0.0714286	0.0714286	0.0714286	0	Bacteria	Firmicutes	Clostridia	Clostridiales	Ruminococcaceae
420	0	0	0	0	0	0	0	0	0	0	0	0	0	0.0714286	0	0	0	0	0	0.0714286	0	0	0	0	Bacteria	Firmicutes	Clostridia
421	0.0714286	0	0	0	0	0	0.0714286	0	0	0	0	0	0.0714286	0	0	0	0	0	0.0714286	0	0	0	0.0714286	0	Bacteria	Bacteroidetes	Bacteroidia	Bacteroidales
422	0	0	0	0	0	0	0	0.142857	0	0	0.142857	0	0	0	0	0	0	0	0	0	0	0	0	0	Bacteria	Firmicutes	Clostridia	Clostridiales	Ruminococcaceae
423	0	0	0	0	0	0	0	0	0	0	0	0	0	0	0	0	0	0.428571	0	0	0	0	0	0	Bacteria	Firmicutes	Clostridia	Clostridiales	Lachnospiraceae
424	0	0	0	0	0	0	0	0	0	0	0	0	0.0714286	0.0714286	0.0714286	0	0	0	0	0.142857	0	0	0	0	Bacteria	Firmicutes	Bacilli	Lactobacillales	Streptococcaceae	Lactococcus
425	0	0	0.0714286	0	0	0	0.0714286	0	0	0	0	0	0.0714286	0	0	0	0	0	0	0	0	0	0	0	Bacteria	Actinobacteria	Actinobacteria	Actinomycetales	Micrococcaceae	Kocuria
426	0	0	0	0	0.0714286	0.0714286	0	0.0714286	0	0.142857	0.214286	0.214286	0	0.0714286	0	0.0714286	0.0714286	0	0	0	0	0	0	0.142857	Bacteria	Firmicutes	Clostridia	Clostridiales	Lachnospiraceae
427	0	0	0	0	0	0	0	0	0	0.0714286	0.142857	0.0714286	0	0	0	0	0	0	0	0	0.0714286	0	0	0	Bacteria	Firmicutes	Clostridia	Clostridiales	Lachnospiraceae
428	0	0	0	0	0	0.0714286	0.0714286	0	0	0	0.0714286	0.0714286	0	0	0.0714286	0	0	0	0	0	0	0	0	0	Bacteria	Tenericutes	Mollicutes	RF39
429	0.0714286	0	0	0	0	0	0	0	0	0	0	0	0	0	0	0	0.0714286	0	0	0	0.0714286	0	0	0	Bacteria	Tenericutes	Mollicutes	Anaeroplasmatales	Anaeroplasmataceae	RFN20
430	0	0	0	0	0	0	0	0.0714286	0.0714286	0	0	0	0	0	0	0	0.0714286	0	0	0	0	0.142857	0.0714286	0.0714286	Bacteria	Firmicutes	Clostridia	Clostridiales	Ruminococcaceae
431	0	0	0	0	0	0	0	0	0	0	0.214286	0.214286	0	0	0	0.0714286	0	0	0	0	0	0.0714286	0	0	Bacteria	Firmicutes	Clostridia
432	0	0	0	0	0	0	0	0	0	0	0	0	0	0	0	0.0714286	0	0	0.0714286	0	0	0	0	0	Bacteria	Firmicutes	Clostridia	Clostridiales
433	0	0	0	0	0.0714286	0	0	0	0	0	0	0	0	0	0	0	0	0	0	0.214286	0.0714286	0	0	0	Bacteria	Proteobacteria	Alphaproteobacteria	RF32
434	0	0	0.142857	0	0	0	0	0	0	0	0	0	0	0	0	0	0	0	0	0	0	0	0	0	Bacteria	Firmicutes	Erysipelotrichi	Erysipelotrichales	Erysipelotrichaceae	Erysipelothrix
435	0	0	0.142857	0	0	0	0	0	0.214286	0	0	0	0	0	0	0.142857	0	0	0	0.0714286	0	0	0	0.0714286	Bacteria	Firmicutes	Clostridia	Clostridiales	Lachnospiraceae
436	0	0	0	0	0	0	0	0	0	0	0	0	0	0	0	0	0	0	0	0	0	0	0	0	Bacteria	Proteobacteria	Alphaproteobacteria	Rhizobiales	Hyphomicrobiaceae	Devosia
437	0	0.0714286	0.0714286	0	0	0	0	0	0	0	0	0	0	0	0	0	0	0	0	0	0	0	0	0	Bacteria	Firmicutes	Clostridia	Clostridiales	Ruminococcaceae	Ruminococcus
438	0.0714286	0	0	0	0	0	0	0	0	0	0	0	0	0	0	0	0	0	0	0	0	0	0	0	Bacteria	Firmicutes	Clostridia	Clostridiales
439	0.0714286	0	0	0	0	0	0	0	0	0	0.0714286	0.0714286	0	0	0	0	0	0	0	0	0	0.0714286	0	0	Bacteria	Firmicutes	Clostridia	Clostridiales	Peptostreptococcaceae
440	0	0	0	0	0	0	0	0	0	0	0	0	0	0	0	0	0.0714286	0	0	0	0	0	0.142857	0.0714286	Bacteria	Spirochaetes	Spirochaetes	Spirochaetales	Spirochaetaceae	Treponema
441	0	0	0.0714286	0	0	0	0	0.0714286	0.0714286	0.0714286	0	0	0	0	0	0	0	0	0	0	0.0714286	0	0.0714286	0.0714286	Bacteria	Firmicutes	Clostridia	Clostridiales	Ruminococcaceae	Ruminococcus
442	0	0	0	0	0	0	0	0.0714286	0	0	0	0	0	0	0	0	0	0	0.0714286	0	0	0	0	0	Bacteria	Firmicutes	Clostridia	Clostridiales	Ruminococcaceae
443	0	0.0714286	0	0	0	0	0	0.0714286	0	0	0	0	0	0	0	0	0	0	0	0	0	0	0	0	Bacteria	Firmicutes	Clostridia	Clostridiales	Ruminococcaceae
444	0	0	0	0	0	0	0	0	0	0	0	0	0	0	0	0	0	0	0.285714	0	0	0	0	0	Bacteria	Firmicutes	Bacilli	Lactobacillales	Aerococcaceae	Facklamia
445	0.0714286	0	0	0	0.142857	0	0	0	0	0	0	0	0	0	0	0	0.142857	0	0	0	0.0714286	0	0	0.0714286	Bacteria	Firmicutes	Clostridia	Clostridiales	Lachnospiraceae	[Ruminococcus]
446	0	0	0	0	0	0.0714286	0	0	0	0.0714286	0	0	0	0	0	0.0714286	0	0	0	0	0	0	0	0.142857	Bacteria	Firmicutes	Clostridia	Clostridiales	Clostridiaceae
447	0.142857	0.142857	0	0	0.0714286	0	0	0	0.0714286	0	0	0	0	0	0	0	0.0714286	0.214286	0	0.0714286	0.0714286	0	0	0	Bacteria	Proteobacteria	Deltaproteobacteria	Desulfovibrionales	Desulfovibrionaceae	Desulfovibrio
448	0	0	0.0714286	0	0	0	0	0	0.142857	0	0	0	0	0	0	0	0	0	0	0	0	0	0	0	Bacteria	Firmicutes	Clostridia	Coriobacteriales
449	0	0	0	0	0	0	0	0.0714286	0.0714286	0	0	0	0	0	0	0	0	0	0	0	0	0	0	0	Bacteria	Firmicutes	Clostridia	Clostridiales	Ruminococcaceae	Ruminococcus
450	0	0	0	0	0	0	0	0	0	0	0	0	0	0.142857	0	0	0	0	0	0	0	0.0714286	0	0	Bacteria	Firmicutes	Clostridia	Clostridiales	Clostridiaceae
451	0.0714286	0	0	0	0	0.0714286	0	0.0714286	0	0	0	0	0	0	0	0	0	0	0	0	0	0	0	0	Bacteria	Tenericutes	Mollicutes	RF39
452	0	0	0	0	0	0	0.142857	0	0	0	0	0	0	0	0	0	0	0	0	0	0	0	0	0	Bacteria	Firmicutes	Clostridia	Coriobacteriales
453	0	0	0	0	0.0714286	0	0	0	0	0	0	0	0	0	0	0.142857	0.142857	0	0.142857	0	0	0.0714286	0.0714286	0	Bacteria	Proteobacteria	Alphaproteobacteria	RF32
454	0.142857	0	0.0714286	0	0	0	0	0.214286	0	0	0	0	0	0	0	0	0.0714286	0	0.0714286	0	0	0	0	0	Bacteria	Firmicutes	Clostridia	Clostridiales	Ruminococcaceae	Ruminococcus
455	0	0	0	0.0714286	0.0714286	0	0.0714286	0.0714286	0.0714286	0	0	0	0	0	0	0.0714286	0	0.142857	0	0	0	0	0	0	Bacteria	Firmicutes	Clostridia	Coriobacteriales
456	0	0	0	0	0	0	0	0.0714286	0	0	0	0	0	0	0	0	0	0	0	0	0	0	0	0	No blast hit
457	0	0	0	0	0	0	0	0	0	0	0	0	0.0714286	0.142857	0.0714286	0	0	0	0	0	0	0	0	0	Bacteria	Firmicutes	Clostridia	Clostridiales	Clostridiaceae
458	0	0	0	0	0.0714286	0	0	0	0.0714286	0	0	0	0	0	0	0	0	0	0	0	0	0	0	0	Bacteria	Firmicutes	Clostridia	Clostridiales	Lachnospiraceae
459	0	0	0	0	0	0	0	0	0	0	0	0	0	0	0	0	0	0	0.0714286	0	0	0	0	0	Bacteria	Firmicutes	Bacilli	Lactobacillales	Aerococcaceae
460	0	0	0	0	0	0	0.142857	0	0.0714286	0	0	0.0714286	0.0714286	0	0	0	0.285714	0	0.0714286	0	0	0	0	0	Bacteria	Firmicutes	Clostridia	Coriobacteriales
461	0.0714286	0	0	0.0714286	0.0714286	0	0	0	0	0	0	0	0	0	0	0	0	0	0	0	0	0	0	0	Bacteria	Tenericutes	Mollicutes	Acholeplasmatales	Acholeplasmataceae	Acholeplasma
462	0	0	0.142857	0	0	0	0	0	0	0	0	0.0714286	0.0714286	0.0714286	0	0	0	0	0.0714286	0	0	0	0	0	Bacteria	Firmicutes	Clostridia	Clostridiales	Lachnospiraceae	Dorea	formicigenerans
463	0	0	0	0	0	0	0	0	0	0.0714286	0.0714286	0.0714286	0.0714286	0.0714286	0.357143	0	0	0	0	0	0	0	0	0	Bacteria	Firmicutes	Clostridia	MBA08
464	0	0	0	0	0	0	0	0	0	0	0	0	0	0	0	0	0	0	0	0	0.0714286	0.142857	0	0	Bacteria	Firmicutes	Clostridia	Clostridiales	Ruminococcaceae	Oscillospira
465	0	0	0	0	0	0	0	0	0	0	0	0	0	0.0714286	0	0	0	0.0714286	0	0	0.0714286	0	0	0	Bacteria	Firmicutes	Clostridia	Clostridiales
466	0	0	0	0	0.0714286	0.0714286	0	0.0714286	0	0	0	0	0	0	0	0	0	0	0	0	0	0	0	0	Bacteria	Bacteroidetes	Bacteroidia	Bacteroidales	[Paraprevotellaceae]	[Prevotella]
467	0	0	0	0	0	0	0	0	0	0	0	0	0	0	0	0	0	0	0.0714286	0	0	0.0714286	0	0	Bacteria	Firmicutes	Clostridia	Clostridiales	Lachnospiraceae	[Ruminococcus]
468	0	0	0	0	0	0	0	0	0	0	0	0.0714286	0	0.0714286	0	0	0	0	0	0.0714286	0	0	0	0	Bacteria	Firmicutes	Clostridia	Clostridiales	Ruminococcaceae	Oscillospira
469	0	0	0	0	0	0	0	0	0	0.0714286	0	0	0.0714286	0.142857	0.0714286	0	0	0	0	0	0	0	0	0	Bacteria	Firmicutes	Clostridia	Clostridiales	Peptostreptococcaceae
470	0.0714286	0.0714286	0	0	0	0.0714286	0.0714286	0	0.0714286	0	0	0	0	0	0	0	0	0	0	0	0.142857	0	0	0	Bacteria	Firmicutes	Clostridia	Clostridiales	Veillonellaceae
471	0	0	0	0	0	0	0	0	0	0	0	0	0	0	0	0.0714286	0	0.142857	0	0	0	0	0	0	Bacteria	Tenericutes	Mollicutes	RF39
472	0	0	0	0	0	0	0	0	0	0	0	0	0	0	0	0	0	0	0	0	0	0	0.0714286	0	Bacteria	Firmicutes	Clostridia	Clostridiales	Ruminococcaceae
473	0	0	0	0	0	0	0.0714286	0	0	0	0	0	0	0	0	0	0	0	0	0	0	0	0	0	Bacteria	Firmicutes	RF3	ML615J-28
474	0	0	0	0	0	0	0	0	0	0	0	0.0714286	0.0714286	0.0714286	0	0	0	0	0	0	0	0	0	0	Bacteria	Firmicutes	Clostridia	Clostridiales	Lachnospiraceae
475	0	0	0.0714286	0	0	0	0	0	0	0	0	0	0	0	0	0	0	0	0	0	0	0	0.0714286	0	Bacteria	Bacteroidetes	Bacteroidia	Bacteroidales	Bacteroidaceae	Bacteroides
476	0	0	0	0.285714	0	0	0	0	0	0	0	0	0	0	0	0	0	0	0	0	0	0	0	0	Bacteria	Cyanobacteria	4C0d-2	YS2
477	0	0	0.142857	0	0	0	0.214286	0.0714286	0	0	0	0	0	0	0	0	0	0	0	0	0	0	0	0	Bacteria	Firmicutes	Clostridia	Clostridiales	Ruminococcaceae
478	0	0	0	0	0	0	0	0	0	0	0	0	0	0	0	0	0	0	0	0	0	0	0	0	Bacteria	Firmicutes	Clostridia	Clostridiales	Ruminococcaceae
479	0	0	0	0	0	0	0	0	0	0	0	0.0714286	0	0.0714286	0	0	0.0714286	0	0	0	0	0	0	0	No blast hit
480	0.142857	0.0714286	0.0714286	0	0	0	0.142857	0	0.0714286	0	0	0.142857	0	0	0	0	0	0	0	0	0	0	0	0	Bacteria	Bacteroidetes	Bacteroidia	Bacteroidales
481	0	0	0	0	0	0	0	0	0	0	0	0	0	0	0	0	0	0	0.0714286	0	0	0	0	0	Bacteria	Proteobacteria	Gammaproteobacteria	Pasteurellales	Pasteurellaceae	Actinobacillus	porcinus
482	0	0	0	0	0	0	0	0	0	0	0	0	0	0	0	0	0	0	0	0	0	0.0714286	0	0	Bacteria	Firmicutes	Clostridia	Clostridiales	Ruminococcaceae
483	0.0714286	0	0	0	0	0	0	0	0.0714286	0	0	0	0	0	0	0	0	0.0714286	0.0714286	0	0.0714286	0	0.0714286	0	Bacteria	Firmicutes	Clostridia	Clostridiales	Lachnospiraceae
484	0	0	0	0	0	0	0	0	0	0	0	0	0	0	0	0.214286	0	0	0.142857	0	0	0	0	0	Bacteria	Firmicutes	Clostridia	Clostridiales	Clostridiaceae	Clostridium	perfringens
485	0.142857	0	0	0	0	0	0	0	0	0	0	0	0	0	0	0	0	0	0	0	0	0	0	0	Bacteria	Firmicutes	Clostridia	Clostridiales	Ruminococcaceae
486	0	0	0	0	0.0714286	0	0	0	0	0	0	0	0	0	0.142857	0	0	0	0	0	0	0	0	0	Bacteria	Firmicutes	Bacilli	Lactobacillales	Streptococcaceae	Streptococcus
487	0	0	0	0	0	0	0	0	0	0	0	0	0	0	0	0	0	0	0	0.142857	0	0	0	0	Bacteria	Firmicutes	Bacilli	Lactobacillales	Enterococcaceae	Enterococcus
488	0	0	0.0714286	0	0	0	0	0	0	0	0	0	0	0	0	0	0.0714286	0	0	0	0	0	0	0	Bacteria	Firmicutes	Clostridia	Clostridiales
489	0	0	0	0	0	0	0	0	0	0	0	0	0	0	0	0	0	0	0	0	0	0	0	0	Bacteria	Firmicutes	Clostridia	Clostridiales	Ruminococcaceae
490	0	0	0	0	0	0	0	0	0	0	0	0	0	0	0	0	0	0	0	0.0714286	0	0	0	0.0714286	Bacteria	Firmicutes	Clostridia	Clostridiales	Ruminococcaceae
491	0	0	0	0	0	0	0	0	0	0	0	0	0	0	0	0	0	0	0.142857	0	0	0	0	0	Bacteria	Bacteroidetes	Bacteroidia	Bacteroidales	Prevotellaceae	Prevotella
492	0	0	0	0	0.0714286	0	0	0	0	0	0	0	0	0	0	0	0	0	0.0714286	0	0	0	0	0	Bacteria	Firmicutes	Bacilli	Lactobacillales	Streptococcaceae	Lactococcus
493	0	0	0	0	0	0	0	0	0.0714286	0	0	0	0	0	0	0	0.0714286	0	0	0	0	0	0.142857	0.0714286	Bacteria	Firmicutes	Clostridia	Clostridiales	Ruminococcaceae	Ruminococcus
494	0	0	0.0714286	0	0.142857	0	0	0	0	0	0	0	0	0	0	0	0	0	0.142857	0	0	0	0	0	Bacteria	Firmicutes	Clostridia	Clostridiales	Ruminococcaceae	Oscillospira
495	0	0	0	0	0	0	0	0	0	0	0	0	0	0	0	0	0	0.0714286	0.0714286	0.142857	0	0	0	0	Bacteria	Firmicutes	Clostridia	Clostridiales	Lachnospiraceae	Blautia
496	0	0	0	0	0	0	0	0	0	0	0	0	0	0	0	0	0	0	0	0	0	0	0	0	Bacteria	Proteobacteria	Betaproteobacteria	Burkholderiales	Alcaligenaceae	Sutterella
497	0	0	0	0	0	0	0	0	0	0	0	0	0.285714	0	0	0	0	0	0	0	0	0	0	0	Bacteria	Proteobacteria	Gammaproteobacteria	Pseudomonadales	Moraxellaceae	Acinetobacter
498	0	0.0714286	0	0	0	0.0714286	0	0	0	0	0	0	0	0	0	0	0	0	0	0	0	0	0	0	Bacteria	Firmicutes	Clostridia	Coriobacteriales	Coriobacteriaceae
499	0	0	0	0	0	0	0	0.0714286	0	0	0	0	0	0	0	0	0	0	0	0	0	0	0	0	Bacteria	Firmicutes	Clostridia	Clostridiales	Ruminococcaceae
500	0	0	0	0	0	0	0	0	0	0	0	0	0	0	0	0	0	0	0	0	0	0	0	0	Bacteria	Bacteroidetes	Bacteroidia	Bacteroidales	Prevotellaceae	Prevotella
501	0.0714286	0	0	0	0	0	0	0	0	0	0	0	0	0	0	0	0	0	0	0	0	0	0	0	Bacteria	Firmicutes	Clostridia	Clostridiales	Ruminococcaceae
502	0	0	0	0	0	0	0	0	0	0	0	0	0	0	0	0.0714286	0.0714286	0	0	0	0	0.0714286	0	0	Bacteria	Firmicutes	Clostridia	Clostridiales	Veillonellaceae	Succiniclasticum
503	0	0.0714286	0	0	0	0	0	0	0	0.0714286	0	0	0	0	0	0.0714286	0	0	0	0	0	0	0	0	Bacteria	Firmicutes	Clostridia	Clostridiales
504	0	0	0	0.0714286	0	0	0.0714286	0	0.0714286	0	0	0	0	0	0	0	0	0	0	0	0.0714286	0	0	0	Bacteria	Firmicutes	Clostridia	Clostridiales	Lachnospiraceae	Blautia	producta
505	0	0	0	0	0	0	0	0	0	0	0	0	0	0	0	0	0	0	0	0	0	0	0	0	Bacteria	Firmicutes	Clostridia	Clostridiales	Lachnospiraceae	Blautia
506	0	0	0	0	0	0	0	0	0	0	0	0	0	0	0	0	0.0714286	0.0714286	0	0	0	0	0	0	Bacteria	Firmicutes	Clostridia	Clostridiales	Catabacteriaceae
507	0.0714286	0	0	0	0	0	0	0	0	0	0	0	0	0	0	0	0	0	0	0	0	0	0	0	Bacteria	Firmicutes	Clostridia	Clostridiales	Ruminococcaceae	Ruminococcus
508	0	0	0	0	0	0	0	0	0	0	0	0	0	0	0	0	0	0	0	0.0714286	0	0	0	0	Bacteria	Firmicutes	Clostridia	Clostridiales	Lachnospiraceae	Moryella
509	0	0	0	0	0	0	0	0	0	0	0	0	0	0	0	0	0	0	0	0	0	0	0	0.0714286	Bacteria	Bacteroidetes	Bacteroidia	Bacteroidales	Prevotellaceae	Prevotella	copri
510	0	0	0	0	0	0.0714286	0	0	0	0	0	0	0	0	0	0	0	0	0	0	0	0.0714286	0.142857	0	Bacteria	Firmicutes	Clostridia	Clostridiales
511	0	0	0	0	0	0	0.142857	0	0	0	0	0	0	0	0	0	0	0	0	0	0	0	0	0	Bacteria	Firmicutes	Clostridia	Clostridiales	Clostridiaceae	Peptoniphilus
512	0	0	0	0	0	0	0	0	0	0	0	0.0714286	0	0	0	0	0.142857	0	0	0	0	0	0	0	Bacteria	Bacteroidetes	Bacteroidia	Bacteroidales
513	0	0	0	0	0	0	0.0714286	0	0	0.0714286	0	0.0714286	0.0714286	0	0.0714286	0	0	0	0.0714286	0	0	0.142857	0.0714286	0	Bacteria	Firmicutes	Clostridia	Clostridiales	Ruminococcaceae
514	0.0714286	0	0	0	0	0	0.0714286	0	0	0	0	0	0	0	0.0714286	0	0	0	0	0	0	0	0	0	Bacteria	Cyanobacteria	4C0d-2	YS2
515	0	0	0	0	0	0	0.0714286	0	0	0	0	0	0	0	0	0	0	0	0	0	0	0.142857	0	0	Bacteria	Firmicutes	Clostridia	Clostridiales	Ruminococcaceae
516	0	0	0	0	0	0	0	0	0	0	0.0714286	0	0	0	0	0	0	0.0714286	0	0	0.0714286	0	0	0	Bacteria	Proteobacteria	Epsilonproteobacteria	Campylobacterales	Campylobacteraceae	Campylobacter
517	0	0	0	0	0	0	0	0	0	0	0	0	0	0	0	0	0	0	0	0.0714286	0	0.0714286	0	0.0714286	Bacteria	Verrucomicrobia	Verruco-5	WCHB1-41	RFP12
518	0	0	0	0	0	0	0	0.0714286	0	0	0	0	0	0	0	0	0	0	0	0	0	0	0	0	Bacteria	Firmicutes	Clostridia	Clostridiales	Lachnospiraceae
519	0	0	0	0	0	0	0	0	0	0.0714286	0.214286	0	0	0	0	0	0	0	0	0	0	0	0	0	Bacteria	Firmicutes	Clostridia	Clostridiales	Lachnospiraceae
520	0	0	0	0	0	0	0	0	0	0	0	0	0	0	0	0	0.214286	0	0.142857	0	0.142857	0	0	0	Bacteria	Firmicutes	Clostridia	Coriobacteriales
521	0	0	0	0	0	0	0	0	0	0	0	0	0	0	0.142857	0	0	0	0	0	0	0	0	0	Bacteria	NKB19
522	0.0714286	0	0	0	0	0	0	0	0	0	0	0	0.142857	0	0	0	0	0	0	0.285714	0	0	0	0	Bacteria	Firmicutes	Clostridia	Clostridiales	Ruminococcaceae	Ruminococcus
523	0	0	0	0	0	0	0	0	0	0	0	0.0714286	0	0	0	0	0	0	0	0	0	0	0.0714286	0	Bacteria	Firmicutes	Clostridia	Clostridiales	Lachnospiraceae
524	0	0	0	0	0	0	0	0	0	0	0	0	0	0	0	0	0	0	0	0	0	0	0.0714286	0	Bacteria	Firmicutes	Clostridia	Clostridiales	Ruminococcaceae
525	0.0714286	0	0.0714286	0	0.285714	0.0714286	0.0714286	0	0	0	0	0.0714286	0	0.0714286	0.0714286	0	0	0	0	0.0714286	0	0	0	0	Bacteria	Firmicutes	Clostridia	Clostridiales	Lachnospiraceae	Coprococcus
526	0	0	0	0.214286	0	0	0	0	0	0	0.0714286	0	0	0	0	0	0	0	0	0	0	0	0	0	Bacteria	Firmicutes	Clostridia	Clostridiales	Clostridiaceae
527	0	0	0	0	0	0	0	0	0	0	0.0714286	0.0714286	0	0.0714286	0	0	0	0	0	0	0	0	0	0	Bacteria	Firmicutes	Clostridia	Coriobacteriales
528	0	0	0	0	0.0714286	0	0	0	0	0	0	0	0	0.0714286	0	0	0	0	0	0	0.0714286	0	0	0.0714286	Bacteria	Firmicutes	Clostridia	Clostridiales	Lachnospiraceae
529	0	0	0	0	0	0	0	0	0	0.0714286	0.142857	0	0	0	0	0	0	0	0	0	0	0	0	0	Bacteria	Firmicutes	Clostridia	Clostridiales	Ruminococcaceae	Ruminococcus
530	0.0714286	0	0	0	0	0	0.0714286	0.142857	0	0	0	0	0	0	0	0	0.0714286	0.214286	0	0	0	0	0	0.142857	Bacteria	Cyanobacteria	4C0d-2	YS2
531	0	0	0	0	0	0	0	0	0	0	0	0	0	0	0	0	0.0714286	0	0	0	0	0	0	0.0714286	Bacteria	Firmicutes	Clostridia	Clostridiales	Ruminococcaceae
532	0	0	0	0	0	0	0.0714286	0	0	0	0	0	0	0	0	0	0	0	0	0	0	0	0	0	Bacteria	Firmicutes	Clostridia	Clostridiales	Lachnospiraceae	Blautia
533	0	0	0	0	0	0	0.142857	0	0.0714286	0	0	0	0	0	0	0	0	0	0	0	0	0.0714286	0	0.0714286	Bacteria	Firmicutes	Clostridia	Clostridiales	Ruminococcaceae	Ruminococcus
534	0	0	0	0	0	0	0	0	0	0	0	0	0	0	0	0.0714286	0	0	0	0	0	0	0	0	Bacteria	Firmicutes	Bacilli	Lactobacillales	Carnobacteriaceae	Trichococcus
535	0	0	0	0	0	0	0	0	0	0	0	0	0	0	0	0	0	0	0	0	0	0	0	0	Bacteria	Proteobacteria	Betaproteobacteria	Burkholderiales	Comamonadaceae
536	0	0	0	0	0	0	0	0.0714286	0	0	0	0	0	0	0	0	0	0	0	0	0	0.0714286	0	0	Bacteria	Firmicutes	Clostridia	Clostridiales	Ruminococcaceae	Ruminococcus
537	0	0	0	0	0.0714286	0	0	0	0	0	0	0	0	0	0.285714	0	0	0	0	0	0	0.0714286	0	0	Bacteria	Firmicutes	Clostridia
538	0	0	0	0.0714286	0	0	0	0.142857	0	0	0.0714286	0	0.0714286	0	0	0	0	0	0	0	0	0.142857	0	0	Bacteria	Firmicutes	Bacilli	Lactobacillales	Aerococcaceae	Facklamia
539	0	0	0	0	0	0	0	0	0	0	0	0	0	0	0	0	0	0	0	0	0	0	0.0714286	0	Bacteria	Tenericutes	Mollicutes	RF39
540	0	0	0	0	0	0	0	0	0	0	0	0	0	0	0	0	0	0	0	0	0	0.0714286	0	0.0714286	Bacteria	Firmicutes	Erysipelotrichi	Erysipelotrichales	Erysipelotrichaceae	Bulleidia
541	0	0	0.0714286	0	0	0	0	0	0.142857	0	0	0	0	0	0	0	0	0	0	0	0	0	0	0	Bacteria	Firmicutes	Clostridia	Clostridiales	Ruminococcaceae
542	0	0	0	0	0	0	0	0	0	0	0	0	0	0	0	0	0.142857	0	0	0.142857	0	0	0	0	Bacteria	Firmicutes	Clostridia	Clostridiales	Ruminococcaceae
543	0	0	0	0	0	0	0	0	0	0	0	0	0	0	0	0	0	0	0	0	0.0714286	0	0	0	Bacteria	Firmicutes	Clostridia	Clostridiales	Ruminococcaceae	Ruminococcus
544	0	0.0714286	0	0	0	0	0	0	0	0	0	0	0	0	0	0	0	0	0	0	0	0	0	0	Bacteria	Firmicutes	Clostridia	Clostridiales	Ruminococcaceae
545	0	0	0	0	0	0	0	0	0	0	0	0	0	0	0	0	0	0	0.0714286	0	0	0	0	0	Bacteria	Firmicutes	Clostridia	Clostridiales	Lachnospiraceae	Blautia
546	0	0.142857	0	0	0	0	0	0	0.142857	0	0	0	0	0	0	0	0	0	0	0	0	0	0	0	Bacteria	Firmicutes	Clostridia	Clostridiales	Lachnospiraceae
547	0	0	0	0	0	0	0	0	0	0	0	0	0	0	0	0	0	0	0	0	0.142857	0	0	0	Bacteria	Firmicutes	Clostridia	Coriobacteriales	Coriobacteriaceae	Adlercreutzia
548	0	0	0	0	0	0	0.0714286	0	0.142857	0	0	0	0	0	0	0	0	0	0	0	0	0	0	0	Bacteria	Firmicutes	Clostridia	Clostridiales	Ruminococcaceae
549	0	0	0	0	0	0	0	0	0	0	0	0	0	0	0	0	0	0	0	0	0	0	0.0714286	0	Bacteria	Tenericutes	Mollicutes	RF39
550	0	0	0	0	0	0	0	0	0.0714286	0	0	0	0	0	0	0	0	0	0	0	0	0	0	0	Bacteria	Bacteroidetes	Bacteroidia	Bacteroidales	Prevotellaceae	Prevotella
551	0	0	0	0	0	0	0	0	0	0	0	0	0	0	0	0.0714286	0.0714286	0	0	0	0.142857	0	0.0714286	0	Bacteria	Firmicutes	Clostridia	Clostridiales	Veillonellaceae
552	0	0	0	0	0	0	0	0	0	0	0	0	0	0	0	0	0	0	0	0	0	0	0	0	Bacteria	Firmicutes	Clostridia	Coriobacteriales
553	0	0	0	0	0	0	0	0	0	0	0	0	0	0	0	0	0	0	0	0	0	0	0	0.142857	Bacteria	Firmicutes	Bacilli	Lactobacillales	Enterococcaceae	Vagococcus
554	0	0	0	0	0	0	0	0	0	0.142857	0	0	0	0	0	0	0	0.0714286	0	0	0	0	0	0	Bacteria	Firmicutes	Clostridia	Clostridiales	Lachnospiraceae
555	0	0	0	0	0	0	0	0	0	0.142857	0	0.0714286	0	0.0714286	0.142857	0	0	0	0	0	0	0	0	0	Bacteria	Firmicutes	Clostridia
556	0.142857	0	0	0	0	0	0	0.0714286	0.0714286	0	0	0	0	0	0	0	0.142857	0	0	0	0.0714286	0	0	0	Bacteria	Firmicutes	Clostridia	Clostridiales	Ruminococcaceae	Oscillospira
557	0	0	0	0	0	0	0	0	0	0	0	0	0	0	0	0	0	0	0	0	0	0	0	0	Bacteria	Firmicutes	Clostridia	Clostridiales	Ruminococcaceae	Oscillospira
558	0	0	0	0.142857	0	0	0	0	0.0714286	0	0	0	0	0	0	0	0	0	0	0	0	0	0	0	Bacteria	Firmicutes	Clostridia	Coriobacteriales
559	0	0	0	0	0	0	0	0	0	0.0714286	0	0	0	0	0	0.0714286	0	0	0	0	0	0	0	0	Bacteria	Bacteroidetes	Bacteroidia	Bacteroidales	S24-7
560	0	0	0	0	0	0	0	0	0	0	0	0	0	0	0	0	0	0	0	0.0714286	0	0	0	0	Archaea	Euryarchaeota	Methanobacteria	Methanobacteriales	Methanobacteriaceae	Methanobrevibacter
561	0	0	0	0	0	0	0.0714286	0	0	0	0	0	0	0	0	0.142857	0	0	0	0	0	0	0	0	Bacteria	Firmicutes	Clostridia	Clostridiales
562	0	0	0	0	0	0	0	0	0	0	0	0	0	0	0	0	0.142857	0	0	0	0	0	0	0	Bacteria	Firmicutes	Clostridia	Clostridiales	Ruminococcaceae
563	0	0	0	0	0	0	0	0	0	0	0	0	0	0	0	0	0	0	0	0	0	0	0	0	Bacteria	Firmicutes	Clostridia	Clostridiales	Veillonellaceae
564	0	0	0	0	0	0	0	0	0	0	0	0	0	0	0	0.214286	0	0	0	0	0	0	0	0	Bacteria	Bacteroidetes	Bacteroidia	Bacteroidales	Prevotellaceae	Prevotella
565	0	0.0714286	0.0714286	0	0.0714286	0	0	0	0.0714286	0	0	0	0	0	0	0	0	0	0	0	0	0	0	0	Bacteria	Firmicutes	Clostridia	Clostridiales	Ruminococcaceae	Ruminococcus
566	0	0	0	0	0	0	0	0	0	0	0	0	0.0714286	0	0	0	0	0	0	0	0	0	0.214286	0	Bacteria	Firmicutes	Clostridia	Coriobacteriales	Coriobacteriaceae
567	0	0	0	0	0	0	0	0	0	0	0.0714286	0	0.0714286	0	0.0714286	0	0	0	0	0	0	0.0714286	0	0	Bacteria	Tenericutes	Mollicutes	RF39
568	0	0	0	0	0	0	0	0	0	0	0	0	0	0	0	0	0	0	0	0	0	0	0	0	Bacteria	Actinobacteria	Actinobacteria	Actinomycetales	Corynebacteriaceae	Corynebacterium
569	0	0.0714286	0.0714286	0	0	0	0	0.0714286	0.0714286	0	0	0	0	0	0	0	0	0	0	0	0	0	0	0	Bacteria	Tenericutes	Mollicutes	RF39
570	0	0	0	0.0714286	0	0	0	0	0	0	0	0	0	0.0714286	0	0	0	0.0714286	0	0	0.142857	0	0	0	Bacteria	Firmicutes	Clostridia	Coriobacteriales
571	0	0	0	0	0	0	0	0	0	0	0	0	0	0	0	0	0	0	0	0	0	0	0	0	Bacteria	Firmicutes	Bacilli	Lactobacillales	Lactobacillaceae	Lactobacillus
572	0	0	0	0	0	0	0	0	0	0	0	0	0	0	0	0	0.0714286	0	0	0	0	0	0	0	Bacteria	Firmicutes	Clostridia	Clostridiales	Ruminococcaceae
573	0	0	0	0	0	0	0	0	0	0	0	0	0.0714286	0.0714286	0	0	0	0	0	0	0	0	0	0	Bacteria	Firmicutes	Clostridia	Clostridiales	Peptostreptococcaceae	Peptostreptococcus
574	0.0714286	0	0	0.0714286	0.0714286	0	0	0.0714286	0.142857	0.142857	0	0	0	0	0	0.0714286	0.0714286	0.0714286	0	0.0714286	0	0	0	0	Bacteria	Firmicutes	Clostridia	Clostridiales	Lachnospiraceae
575	0	0	0	0	0	0	0	0	0	0	0	0	0	0	0	0	0	0	0	0	0	0	0	0	Bacteria	Firmicutes	Clostridia	Coriobacteriales
576	0	0	0	0	0	0	0	0	0	0.0714286	0	0.0714286	0	0	0	0	0	0	0	0	0	0	0	0	Bacteria	Proteobacteria	Betaproteobacteria	Burkholderiales	Alcaligenaceae	Achromobacter
577	0	0.214286	0	0	0	0	0	0	0	0	0	0	0	0	0	0	0	0	0	0	0	0	0	0	Bacteria	Proteobacteria	Betaproteobacteria	Burkholderiales	Alcaligenaceae
578	0	0	0	0	0	0	0	0	0	0	0	0	0	0	0	0	0	0	0	0	0	0	0	0	Bacteria	Firmicutes	Clostridia
579	0	0	0	0	0.285714	0	0	0	0.0714286	0	0	0	0	0	0	0	0	0	0	0	0	0	0.0714286	0	Bacteria	Firmicutes	Clostridia	Clostridiales	Dehalobacteriaceae	Dehalobacterium
580	0	0	0	0	0	0	0	0.0714286	0	0.0714286	0	0.0714286	0	0	0	0	0	0	0	0	0.0714286	0	0	0.0714286	Bacteria	Firmicutes	Clostridia	Clostridiales	Ruminococcaceae	Ruminococcus
581	0	0	0	0	0	0	0	0	0	0	0	0	0	0	0	0	0	0	0	0	0	0	0	0	Bacteria	Verrucomicrobia	Verruco-5	WCHB1-41	RFP12
582	0	0	0	0	0	0	0	0	0	0	0	0.0714286	0	0	0	0	0	0	0	0	0	0	0	0	Bacteria	Firmicutes	Clostridia	Clostridiales	Ruminococcaceae
583	0	0	0	0.0714286	0	0	0	0	0	0	0	0	0	0	0	0.0714286	0	0	0	0	0	0	0	0	Bacteria	Verrucomicrobia	Verruco-5	WCHB1-41	RFP12
584	0	0	0	0	0	0	0	0	0	0	0	0	0	0.0714286	0	0	0	0	0	0	0	0	0	0	Bacteria	Firmicutes	Clostridia	Clostridiales	Ruminococcaceae
585	0	0	0	0	0	0	0	0	0	0	0.0714286	0	0	0	0.142857	0	0	0	0	0	0	0	0	0	Bacteria	Proteobacteria	Alphaproteobacteria	RF32
586	0	0.0714286	0	0	0.0714286	0	0	0.0714286	0	0.0714286	0.0714286	0	0	0.0714286	0	0	0	0	0	0	0	0	0	0	Bacteria	Tenericutes	Mollicutes	Anaeroplasmatales	Anaeroplasmataceae	Anaeroplasma
587	0	0	0	0	0	0	0	0	0	0	0	0	0	0	0	0	0	0	0	0.0714286	0	0	0	0	Bacteria	Firmicutes	Clostridia	Clostridiales	Lachnospiraceae
588	0	0	0	0	0	0	0	0	0	0	0	0.0714286	0	0.0714286	0	0	0	0	0	0	0	0	0.0714286	0	Bacteria	Firmicutes	Clostridia	Clostridiales	Ruminococcaceae
589	0	0	0.0714286	0	0	0	0	0	0	0	0	0	0	0	0	0	0	0	0	0	0	0	0	0	Bacteria	Tenericutes	Mollicutes	Anaeroplasmatales	Anaeroplasmataceae
590	0	0	0	0	0	0	0	0	0	0	0	0	0	0	0	0.142857	0	0	0	0	0	0	0	0	Bacteria	Firmicutes	Clostridia	Clostridiales	Lachnospiraceae	[Ruminococcus]
591	0	0	0	0	0	0	0	0	0	0	0	0	0	0	0	0	0	0	0	0	0	0	0	0	Bacteria	Firmicutes	Bacilli	Bacillales	Staphylococcaceae	Macrococcus	caseolyticus
592	0	0	0.142857	0	0	0	0	0	0	0	0	0	0	0	0	0	0	0	0	0	0	0	0	0	Bacteria	Bacteroidetes	Bacteroidia	Bacteroidales
593	0	0	0.0714286	0	0	0	0	0	0	0	0.0714286	0.0714286	0	0	0	0	0	0	0	0	0	0.142857	0	0	Bacteria	Firmicutes	Clostridia	Clostridiales	Ruminococcaceae
594	0	0	0	0	0	0	0	0	0	0	0	0	0	0	0	0	0	0	0	0	0	0	0	0	Bacteria	Firmicutes	Clostridia	Clostridiales	Lachnospiraceae
595	0	0	0	0.214286	0	0	0	0	0	0	0	0	0	0	0	0	0	0	0	0	0	0	0	0	Bacteria	Cyanobacteria	4C0d-2	YS2
596	0	0	0	0	0	0	0.0714286	0	0	0	0	0	0	0	0	0	0.0714286	0	0.0714286	0	0	0	0.142857	0.0714286	Bacteria	Firmicutes	Clostridia	Clostridiales	Ruminococcaceae
597	0	0	0	0	0	0	0	0	0	0.0714286	0	0	0.0714286	0	0	0	0	0	0	0	0	0	0	0	Bacteria	Firmicutes	Clostridia	Clostridiales	Lachnospiraceae	Blautia
598	0	0	0	0	0	0	0	0	0	0	0	0	0	0	0	0	0	0	0	0	0	0	0	0	Bacteria	Firmicutes	Bacilli	Lactobacillales	Aerococcaceae
599	0	0	0	0	0	0	0	0	0	0	0	0.0714286	0	0.0714286	0	0	0	0	0	0	0	0	0	0	Bacteria	Firmicutes	Clostridia	Clostridiales	Lachnospiraceae
600	0.0714286	0	0	0	0	0	0	0	0	0	0	0	0	0	0	0.0714286	0	0	0	0	0	0	0	0	Bacteria	Firmicutes	Clostridia	Clostridiales	Clostridiaceae
601	0	0	0	0	0	0	0	0	0	0	0	0	0	0	0	0	0	0	0	0.0714286	0	0	0	0	Bacteria	Bacteroidetes	Bacteroidia	Bacteroidales
602	0.0714286	0	0	0.0714286	0.0714286	0	0	0	0	0.0714286	0	0	0	0	0.0714286	0	0	0.0714286	0	0	0	0.0714286	0	0.0714286	Bacteria	Firmicutes	Clostridia	Clostridiales	Lachnospiraceae	Coprococcus
603	0	0	0	0	0	0	0	0	0	0.0714286	0	0	0	0	0	0	0	0	0	0	0	0	0	0	Bacteria	Firmicutes	Clostridia	Clostridiales	Lachnospiraceae
604	0	0	0	0.142857	0	0	0	0	0	0	0	0	0	0.0714286	0	0	0	0	0	0	0	0	0	0	Bacteria	Firmicutes	Clostridia	Clostridiales	Lachnospiraceae	Blautia
605	0	0	0	0	0	0	0	0	0	0	0	0.0714286	0.142857	0	0.0714286	0	0	0	0	0	0	0	0	0	Bacteria	Firmicutes	Erysipelotrichi	Erysipelotrichales	[Coprobacillaceae]
606	0	0	0	0	0.142857	0	0	0	0	0	0	0	0	0	0	0	0	0	0	0	0	0	0	0	Bacteria	Bacteroidetes	Sphingobacteriia	Sphingobacteriales	Chitinophagaceae
607	0	0	0	0	0	0	0	0	0	0	0	0.0714286	0	0.0714286	0	0	0	0	0	0	0	0.0714286	0	0	Bacteria	Firmicutes	Clostridia	Coriobacteriales
608	0.0714286	0	0.0714286	0	0	0	0	0	0	0	0	0	0	0	0	0	0	0	0.0714286	0	0	0	0.0714286	0	Bacteria	Firmicutes	Clostridia	Clostridiales	Ruminococcaceae	Ruminococcus
609	0	0	0	0	0	0	0	0	0	0.0714286	0.0714286	0	0	0	0	0	0	0	0	0	0	0	0	0	Bacteria	Firmicutes	Clostridia	Clostridiales	Ruminococcaceae	Ruminococcus
610	0	0	0	0	0	0	0	0	0	0	0	0	0	0	0.0714286	0	0	0	0	0	0	0	0	0	Bacteria	Firmicutes	Clostridia	Clostridiales	Clostridiaceae	Clostridium
611	0	0	0	0	0	0	0	0	0	0	0	0	0	0	0	0	0	0	0	0	0	0	0	0	Bacteria	Verrucomicrobia	Verruco-5	WCHB1-41	RFP12
612	0	0	0	0	0	0	0	0	0	0	0	0	0.0714286	0	0	0	0.0714286	0	0	0	0	0	0	0	Bacteria	Firmicutes	Clostridia	Clostridiales	Ruminococcaceae
613	0	0	0	0	0	0	0	0	0.0714286	0	0	0	0	0	0	0	0	0	0	0	0	0	0	0	Bacteria	Firmicutes	Clostridia	Clostridiales	Ruminococcaceae
614	0	0	0.0714286	0	0	0	0	0	0	0.0714286	0	0.0714286	0	0	0	0	0	0	0	0	0	0	0	0	Bacteria	Firmicutes	Clostridia	Clostridiales	Ruminococcaceae	Ruminococcus
615	0	0	0	0	0	0	0.0714286	0	0.0714286	0	0	0	0	0	0	0	0	0	0	0	0	0	0.0714286	0	No blast hit
616	0	0	0	0.214286	0	0.0714286	0	0.0714286	0	0	0	0	0	0	0	0	0	0	0	0	0	0	0	0	Bacteria	Firmicutes	Bacilli	Bacillales	Staphylococcaceae	Jeotgalicoccus
617	0	0	0	0	0	0	0	0	0	0	0	0	0	0	0.0714286	0	0	0	0	0	0	0	0	0	Bacteria	Actinobacteria	Actinobacteria	Actinomycetales	Actinomycetaceae	Actinobaculum	massiliense
618	0	0	0	0	0	0	0	0	0	0	0	0	0	0	0	0	0	0	0	0	0	0	0.0714286	0.142857	Bacteria	Firmicutes	Clostridia	Clostridiales	Lachnospiraceae
619	0	0	0	0	0	0.0714286	0	0	0.0714286	0	0.142857	0	0	0	0	0	0	0	0	0	0	0	0	0	Bacteria	Firmicutes	Clostridia	Coriobacteriales	Coriobacteriaceae
620	0	0	0	0	0	0	0	0	0	0	0	0	0	0	0	0	0	0	0	0	0	0	0	0	Bacteria	Firmicutes	Bacilli	Lactobacillales	Lactobacillaceae	Lactobacillus
621	0	0.0714286	0	0	0	0	0.0714286	0.0714286	0	0	0	0	0	0	0	0	0	0.142857	0	0	0	0	0	0	Bacteria	Tenericutes	Mollicutes	Anaeroplasmatales	Anaeroplasmataceae	RFN20
622	0	0	0	0	0	0.0714286	0.0714286	0	0	0	0	0	0	0	0	0	0	0	0	0	0	0	0	0	Bacteria	Firmicutes	Clostridia	Clostridiales	Ruminococcaceae
623	0	0	0	0	0	0	0	0	0	0	0	0	0	0	0	0	0	0	0	0	0	0	0	0	Bacteria	Proteobacteria	Betaproteobacteria	Burkholderiales	Alcaligenaceae	Sutterella
624	0	0	0	0	0	0	0.0714286	0	0	0	0	0	0	0	0	0	0	0	0	0	0	0	0	0	Bacteria	Firmicutes	Clostridia	Clostridiales
625	0	0	0	0	0	0	0	0	0	0	0	0	0	0	0	0	0	0	0	0.0714286	0	0	0	0.0714286	Bacteria	Bacteroidetes	Bacteroidia	Bacteroidales	Prevotellaceae	Prevotella
626	0.214286	0.142857	0.214286	0	0	0.214286	0.0714286	0.0714286	0.0714286	0	0	0	0.214286	0.0714286	0	0	0.0714286	0	0	0	0.0714286	0	0	0.0714286	Bacteria	Firmicutes	Clostridia	Clostridiales	Clostridiaceae
627	0	0	0	0	0	0	0	0	0	0	0	0	0	0	0	0	0	0	0	0	0	0	0	0	Bacteria	Firmicutes	Clostridia
628	0	0	0	0	0	0	0	0	0	0	0	0	0	0	0	0	0	0	0	0	0	0.0714286	0	0	Bacteria	Firmicutes	Clostridia	Clostridiales	Lachnospiraceae	[Ruminococcus]
629	0	0	0	0	0.142857	0	0	0	0.0714286	0	0	0	0.142857	0	0	0	0	0	0	0	0	0	0	0	Bacteria	Bacteroidetes	Bacteroidia	Bacteroidales	S24-7
630	0	0	0	0	0	0	0	0	0	0	0	0.0714286	0	0	0	0	0	0	0.0714286	0	0	0	0	0	Bacteria	Firmicutes	Clostridia	Clostridiales	Ruminococcaceae
631	0	0	0	0	0	0	0	0	0	0	0	0	0	0	0	0	0	0.0714286	0	0	0	0	0	0	Bacteria	Firmicutes	Clostridia	Clostridiales	Ruminococcaceae
632	0	0	0	0	0	0	0	0	0	0	0	0	0	0.0714286	0	0	0	0	0	0	0	0	0	0	Bacteria	Bacteroidetes	Sphingobacteriia	Sphingobacteriales	Sphingobacteriaceae	Sphingobacterium
633	0	0	0	0	0	0	0	0	0	0	0	0	0	0	0	0	0	0	0	0	0	0	0	0	Bacteria	Firmicutes	Clostridia	Clostridiales	Lachnospiraceae	[Ruminococcus]
634	0	0	0	0	0	0	0	0	0	0	0	0	0	0	0	0	0	0	0.0714286	0	0	0	0.0714286	0	Bacteria	Firmicutes	Clostridia	Clostridiales	Ruminococcaceae
635	0	0	0	0	0	0	0	0	0	0	0	0	0	0	0	0	0	0.142857	0	0	0.142857	0	0	0	Bacteria	Firmicutes	Clostridia	Clostridiales	Ruminococcaceae
636	0	0	0	0	0	0	0	0	0	0	0	0	0	0	0	0	0	0	0	0	0	0	0.0714286	0	Bacteria	Firmicutes	Clostridia	Clostridiales	Ruminococcaceae
637	0	0	0	0.0714286	0.0714286	0	0.0714286	0	0.0714286	0	0	0	0	0	0	0	0	0	0	0	0	0	0	0	Bacteria	Bacteroidetes	Flavobacteriia	Flavobacteriales	Cryomorphaceae
638	0	0.142857	0	0	0	0	0	0	0	0	0	0	0	0	0	0	0	0	0	0	0	0	0	0	Bacteria	Proteobacteria	Alphaproteobacteria	RF32
639	0	0	0	0	0	0	0	0	0	0.0714286	0	0	0	0	0	0.214286	0	0	0	0	0	0	0.0714286	0	Bacteria	Firmicutes	Clostridia	Clostridiales	Ruminococcaceae	Ruminococcus
640	0	0	0	0	0	0	0	0.0714286	0	0	0	0	0	0	0	0	0	0	0	0.0714286	0	0	0	0	Bacteria	Cyanobacteria	4C0d-2	YS2
641	0	0	0	0	0	0	0	0	0	0	0	0	0	0	0	0	0	0	0	0.0714286	0	0	0	0	Bacteria	Firmicutes	Clostridia	Clostridiales	Clostridiaceae
642	0	0.0714286	0	0.0714286	0	0	0	0	0	0	0	0	0	0	0	0	0.0714286	0	0	0	0	0	0	0	Bacteria	Tenericutes	Mollicutes	RF39
643	0	0.0714286	0.142857	0	0	0	0.0714286	0.0714286	0	0	0	0	0.142857	0	0	0	0	0	0	0	0	0	0	0	Bacteria	Firmicutes	Clostridia	Clostridiales	Lachnospiraceae
644	0	0	0	0	0	0	0	0	0	0	0	0	0	0	0	0	0	0	0	0	0	0	0	0	Bacteria	Firmicutes	Clostridia	Coriobacteriales
645	0	0.357143	0	0	0	0	0	0.0714286	0	0	0.0714286	0	0	0	0	0	0	0	0	0	0	0	0	0	Bacteria	Bacteroidetes	Flavobacteriia	Flavobacteriales	Flavobacteriaceae	Elizabethkingia	meningoseptica
646	0	0	0	0	0	0	0	0	0	0	0	0	0	0	0	0	0	0	0	0	0	0	0	0	Bacteria	Lentisphaerae	[Lentisphaeria]
647	0.0714286	0	0	0	0	0	0	0	0	0	0	0	0	0	0	0	0	0	0	0	0	0	0	0	Bacteria	Firmicutes	Clostridia	Clostridiales	Ruminococcaceae	Oscillospira
648	0	0	0	0	0	0	0	0	0	0.0714286	0	0	0	0	0	0	0	0	0	0	0	0	0	0	Bacteria	Firmicutes	Clostridia	Clostridiales	Ruminococcaceae	Ruminococcus
649	0	0	0	0	0.0714286	0	0	0	0	0	0	0	0	0	0	0	0	0	0	0	0	0	0	0	Bacteria	Bacteroidetes	Flavobacteriia	Flavobacteriales	Flavobacteriaceae	Flavobacterium
650	0.0714286	0	0	0	0	0	0	0	0.0714286	0	0	0	0	0	0	0	0	0	0	0	0	0	0.0714286	0	Bacteria	Proteobacteria	Gammaproteobacteria	Alteromonadales	[Chromatiaceae]
651	0	0	0	0	0	0	0	0	0	0	0	0	0	0	0	0.142857	0	0	0	0	0	0	0	0	Bacteria	Firmicutes	Clostridia	Clostridiales	Lachnospiraceae
652	0	0	0	0	0	0	0	0	0	0	0	0	0	0	0	0	0	0	0	0	0.0714286	0	0	0	Bacteria	Proteobacteria	Betaproteobacteria	Tremblayales
653	0	0	0	0	0	0	0.142857	0	0	0	0	0	0	0	0	0	0	0	0	0	0	0	0	0	Bacteria	Bacteroidetes	Bacteroidia	Bacteroidales	Rikenellaceae
654	0	0	0	0.0714286	0	0.357143	0.142857	0	0	0	0	0	0	0	0	0	0	0	0	0	0	0	0	0	Bacteria	Firmicutes	Clostridia	Clostridiales	Ruminococcaceae	Ruminococcus
655	0	0	0	0	0	0	0	0	0	0	0	0	0	0	0	0	0.0714286	0	0	0	0	0	0	0.0714286	Bacteria	Bacteroidetes	Bacteroidia	Bacteroidales	Porphyromonadaceae
656	0	0	0	0	0	0	0	0	0	0	0	0	0	0	0	0.0714286	0	0	0	0	0	0.142857	0.0714286	0	Bacteria	Firmicutes	Clostridia	Clostridiales	Ruminococcaceae	Ruminococcus	flavefaciens
657	0.0714286	0	0.0714286	0	0	0	0.142857	0.0714286	0	0	0	0	0	0	0	0	0	0	0.0714286	0	0	0	0	0	Bacteria	Firmicutes	Clostridia	Clostridiales	Ruminococcaceae
658	0	0	0	0	0	0	0	0	0	0	0	0	0	0	0	0	0	0	0	0	0	0	0	0	Bacteria	Firmicutes	Clostridia	Clostridiales	Ruminococcaceae
659	0	0	0	0	0	0	0	0	0	0	0	0	0	0	0	0	0	0	0	0	0	0	0	0	Bacteria	Firmicutes	Clostridia	Clostridiales	Ruminococcaceae
660	0	0	0	0	0	0	0	0.0714286	0	0	0	0	0	0	0	0	0	0	0	0	0	0	0	0	Bacteria	Bacteroidetes	Sphingobacteriia	Sphingobacteriales	Sphingobacteriaceae	Sphingobacterium	multivorum
661	0	0	0	0	0	0	0	0	0	0	0	0	0	0	0	0	0	0	0	0	0	0	0	0	Bacteria	Firmicutes	Bacilli	Lactobacillales	Streptococcaceae	Streptococcus
662	0	0	0	0	0	0	0	0	0	0	0	0	0	0	0	0	0	0	0	0	0	0	0	0.0714286	Bacteria	Firmicutes	Clostridia	Clostridiales	Ruminococcaceae
663	0	0	0	0	0	0	0	0	0	0	0	0	0	0	0	0	0	0	0	0	0	0	0	0	Bacteria	Proteobacteria	Gammaproteobacteria	Aeromonadales
664	0	0	0	0	0	0	0	0	0	0	0	0	0	0	0	0	0	0	0	0	0	0	0	0	Bacteria	Firmicutes	Clostridia	Clostridiales	Lachnospiraceae
665	0	0	0	0	0	0	0	0	0	0	0	0	0	0	0	0	0	0	0	0	0	0	0	0	Bacteria	Proteobacteria	Gammaproteobacteria	Aeromonadales	Succinivibrionaceae	Ruminobacter
666	0	0	0	0	0	0	0	0	0	0	0	0	0	0	0	0	0	0	0	0	0	0	0	0	Bacteria	Firmicutes	Bacilli	Bacillales	Paenibacillaceae	Paenibacillus
667	0	0	0	0	0	0	0	0	0	0.0714286	0	0	0	0.0714286	0	0	0	0	0	0	0	0	0	0	Bacteria	Proteobacteria	Gammaproteobacteria	Pseudomonadales	Moraxellaceae	Acinetobacter
668	0	0	0	0	0	0	0	0	0	0	0	0	0	0	0	0	0	0.0714286	0	0	0	0	0	0	Bacteria	Proteobacteria	Gammaproteobacteria	Enterobacteriales	Enterobacteriaceae	Citrobacter
669	0	0	0	0	0	0.0714286	0	0	0	0	0	0	0	0	0	0	0	0	0	0	0	0	0	0	Bacteria	Firmicutes	Clostridia	Clostridiales	Lachnospiraceae	Coprococcus
670	0	0	0.0714286	0	0	0	0.0714286	0	0	0	0	0	0	0	0	0.0714286	0	0	0.0714286	0	0	0	0	0	Bacteria	Firmicutes	Clostridia	Clostridiales	Clostridiaceae
671	0	0	0	0	0	0	0	0	0	0	0	0	0	0	0	0	0	0.0714286	0	0	0	0	0.0714286	0	Bacteria	Lentisphaerae	[Lentisphaeria]	Victivallales	Victivallaceae
672	0	0	0	0	0	0	0	0	0	0	0	0.0714286	0	0	0	0.0714286	0	0	0	0	0	0	0	0	Bacteria	Firmicutes	Clostridia	Clostridiales	Ruminococcaceae
673	0	0	0	0	0	0	0	0	0	0	0	0	0	0	0	0	0	0	0	0	0	0	0	0	Bacteria	Proteobacteria	Gammaproteobacteria	Pseudomonadales	Moraxellaceae	Acinetobacter
674	0	0	0	0	0	0	0	0	0.0714286	0	0	0	0	0	0	0	0	0	0	0	0	0	0	0	Bacteria	Bacteroidetes	Flavobacteriia	Flavobacteriales	Flavobacteriaceae	Chryseobacterium
675	0	0	0	0	0	0	0	0	0	0	0	0	0	0.142857	0	0	0	0	0	0	0	0	0	0	Bacteria	Firmicutes	Bacilli	Lactobacillales	Lactobacillaceae
676	0.0714286	0	0	0	0	0	0	0	0	0.0714286	0	0	0	0	0	0	0	0	0	0	0	0	0	0	Bacteria	Firmicutes	Bacilli	Lactobacillales	Streptococcaceae	Streptococcus
677	0	0	0.214286	0	0	0	0	0	0	0	0	0	0	0	0	0	0	0	0	0	0	0	0	0	Bacteria	Firmicutes	Clostridia	Clostridiales	Ruminococcaceae	Ruminococcus
678	0	0	0	0	0	0	0	0	0	0	0	0	0	0.0714286	0	0	0	0	0	0	0	0	0	0	Bacteria	Firmicutes	Clostridia	Clostridiales	Ruminococcaceae	Ruminococcus
679	0	0	0.0714286	0	0	0	0	0	0	0	0	0	0	0	0	0	0	0	0	0	0	0	0	0	Bacteria	Firmicutes	Clostridia	Clostridiales	Ruminococcaceae
680	0	0	0	0	0	0	0.0714286	0	0	0	0	0	0	0	0	0	0	0	0	0	0	0	0	0	Bacteria	Proteobacteria	Gammaproteobacteria	Xanthomonadales	Xanthomonadaceae	Wohlfahrtiimonas
681	0	0	0	0	0	0	0	0	0	0	0	0	0	0	0	0.214286	0.0714286	0	0.0714286	0	0	0	0.0714286	0	Bacteria	Bacteroidetes	Bacteroidia	Bacteroidales
682	0	0	0	0	0	0	0	0	0	0	0	0	0	0	0.0714286	0	0	0.0714286	0	0	0	0	0	0	Bacteria	Firmicutes	Clostridia	Clostridiales	Ruminococcaceae	Ruminococcus
683	0.0714286	0	0	0	0	0	0	0	0	0	0	0	0	0	0	0	0.142857	0	0	0	0.142857	0	0	0	Bacteria	Firmicutes	Clostridia	Clostridiales	Ruminococcaceae
684	0	0	0	0	0	0	0	0	0	0	0.142857	0	0	0	0	0	0	0	0	0	0	0	0	0	Bacteria	Firmicutes	Clostridia	Clostridiales	Veillonellaceae
685	0	0	0	0	0	0	0	0	0	0	0	0	0	0	0	0	0	0	0	0	0	0	0	0	Bacteria	Firmicutes	Clostridia	Clostridiales	Ruminococcaceae
686	0	0	0	0	0	0	0	0	0	0	0	0	0	0	0	0	0	0	0	0	0	0	0	0	Bacteria	Firmicutes	Clostridia	Coriobacteriales
687	0	0	0	0	0.0714286	0	0	0	0	0	0	0	0	0	0	0	0	0	0	0	0	0	0	0	Bacteria	Firmicutes	Clostridia	Clostridiales	Lachnospiraceae	Blautia
688	0	0	0	0	0	0	0	0	0	0	0	0	0	0	0	0	0	0	0	0	0	0	0	0	Bacteria	Bacteroidetes	Bacteroidia	Bacteroidales	Prevotellaceae	Prevotella
689	0	0	0	0	0	0	0	0	0	0	0	0	0	0	0	0	0	0	0	0	0	0	0	0	Bacteria	Firmicutes	Clostridia	Clostridiales	Clostridiaceae
690	0	0	0	0	0	0	0	0	0	0	0	0	0	0	0	0	0	0	0	0	0	0	0.0714286	0	Bacteria	Firmicutes	Clostridia	Coriobacteriales	Coriobacteriaceae
691	0	0	0.142857	0	0	0	0	0	0	0	0	0	0	0	0	0	0	0	0	0	0	0	0	0	Bacteria	Proteobacteria	Alphaproteobacteria	Rhodobacterales	Rhodobacteraceae	Paracoccus
692	0	0	0	0	0	0	0	0	0	0	0	0.214286	0	0	0	0	0	0	0	0	0	0	0	0	No blast hit
693	0	0	0	0	0	0	0	0	0	0	0	0	0	0	0	0	0	0	0.0714286	0.0714286	0.0714286	0	0	0	Bacteria	Firmicutes	Clostridia	Clostridiales	Ruminococcaceae
694	0	0	0	0	0	0	0	0.0714286	0	0	0	0	0	0	0	0	0	0	0	0	0	0	0	0	Bacteria	Bacteroidetes	Bacteroidia	Bacteroidales	[Paraprevotellaceae]	YRC22
695	0	0	0	0	0	0	0	0	0	0	0	0	0	0	0	0	0	0	0	0	0	0	0	0	Bacteria	Firmicutes	Clostridia	Clostridiales	Ruminococcaceae	Oscillospira
696	0	0	0	0	0	0	0	0	0	0	0	0	0	0	0	0	0	0	0	0.142857	0	0	0	0	Bacteria	Firmicutes	Erysipelotrichi	Erysipelotrichales	Erysipelotrichaceae	Erysipelothrix
697	0	0	0	0	0	0	0	0	0	0	0	0	0	0	0	0	0	0	0	0	0	0	0	0	Bacteria	Firmicutes	Clostridia	Clostridiales	Lachnospiraceae
698	0	0	0	0	0	0	0	0	0	0	0	0	0	0	0	0	0	0	0	0	0	0	0	0	Bacteria	Firmicutes	Clostridia	Clostridiales	Ruminococcaceae	Ruminococcus
699	0	0	0	0	0	0	0	0	0	0	0	0	0	0	0	0	0	0	0.0714286	0	0	0	0	0	Bacteria	Firmicutes	Clostridia	Clostridiales	Lachnospiraceae
700	0.0714286	0	0	0	0	0	0	0	0	0	0	0	0	0	0	0	0	0	0	0	0	0	0	0	Bacteria	Bacteroidetes	Bacteroidia	Bacteroidales	S24-7
701	0	0	0	0	0	0	0	0	0	0	0	0	0	0	0	0	0	0	0	0	0	0	0	0	Bacteria	Firmicutes	Bacilli	Lactobacillales	Lactobacillaceae	Lactobacillus
702	0	0	0	0	0	0	0	0	0	0	0	0.142857	0	0	0	0	0	0	0	0	0	0	0	0	Bacteria	Firmicutes	Clostridia	Clostridiales	Ruminococcaceae
703	0	0	0	0.0714286	0	0	0	0	0	0	0	0	0	0	0	0	0	0	0.0714286	0	0	0	0	0	Bacteria	Tenericutes	Mollicutes	Anaeroplasmatales	Anaeroplasmataceae	RFN20
704	0	0.142857	0.0714286	0	0	0	0	0	0	0	0	0	0	0	0	0	0	0	0	0	0	0	0	0	Bacteria	Bacteroidetes	Bacteroidia	Bacteroidales
705	0.0714286	0	0	0	0	0	0	0	0	0	0	0	0	0	0	0	0	0	0	0	0	0	0	0	Bacteria	Bacteroidetes	Bacteroidia	Bacteroidales	S24-7
706	0	0	0	0	0	0	0	0	0	0	0	0	0	0	0	0	0	0	0	0	0	0	0	0	Bacteria	Proteobacteria	Gammaproteobacteria	Pseudomonadales	Moraxellaceae	Acinetobacter
707	0	0	0	0	0	0.214286	0	0	0	0	0	0	0	0	0	0	0	0	0	0	0	0	0	0	Bacteria	Spirochaetes	Spirochaetes	Sphaerochaetales	Sphaerochaetaceae	Sphaerochaeta
708	0	0	0	0	0	0	0	0	0	0	0	0	0	0	0	0	0	0	0	0	0	0	0	0	Bacteria	Firmicutes	Clostridia
709	0	0	0	0	0	0	0	0.0714286	0	0	0	0	0	0	0	0	0	0	0	0	0	0	0	0	Bacteria	Firmicutes	Bacilli	Bacillales	Planococcaceae
710	0	0	0	0	0	0	0	0	0	0.0714286	0	0	0	0	0	0	0	0	0	0	0	0	0	0	Bacteria	Firmicutes	Clostridia	Clostridiales	Ruminococcaceae	Ruminococcus
711	0	0	0	0	0	0	0	0	0	0	0	0	0	0	0	0	0	0	0	0	0	0	0	0	Bacteria	Bacteroidetes	Bacteroidia	Bacteroidales	S24-7
712	0	0	0	0	0	0	0	0	0	0	0	0	0	0	0	0	0	0	0	0	0	0	0	0.0714286	Bacteria	Tenericutes	Mollicutes	RF39
713	0	0	0	0	0	0	0	0	0	0	0	0	0	0	0	0	0	0	0	0	0	0	0	0	Bacteria	Firmicutes	Clostridia	Clostridiales	Ruminococcaceae
714	0	0.142857	0	0	0	0.0714286	0	0	0	0	0	0	0	0	0	0	0	0	0	0	0	0	0	0	Bacteria	Bacteroidetes	Bacteroidia	Bacteroidales	Porphyromonadaceae	Parabacteroides
715	0	0	0	0	0	0	0	0	0	0	0	0	0	0	0	0	0	0	0	0	0	0	0	0	Bacteria	Tenericutes	Mollicutes	Anaeroplasmatales	Anaeroplasmataceae	RFN20
716	0	0.142857	0	0	0	0	0	0	0	0	0	0	0	0	0	0	0	0	0	0	0	0	0	0	Bacteria	Firmicutes	Clostridia	Coriobacteriales
717	0	0	0	0	0	0	0	0	0	0.0714286	0	0	0	0	0	0	0	0	0	0	0.0714286	0	0	0	Bacteria	Firmicutes	Clostridia	Clostridiales	Ruminococcaceae	Oscillospira
718	0	0	0	0	0	0	0	0	0	0	0	0.142857	0	0	0	0	0	0	0	0	0	0	0	0	Bacteria	Spirochaetes	Spirochaetes	Spirochaetales	Spirochaetaceae	Treponema
719	0	0	0	0	0	0	0	0	0	0	0	0	0	0	0	0	0	0	0	0	0	0	0	0	Bacteria	Bacteroidetes	Bacteroidia	Bacteroidales	S24-7
720	0	0	0.0714286	0	0	0	0	0	0	0	0	0	0	0	0	0	0	0	0	0	0	0	0	0	Bacteria	Firmicutes	Clostridia	Clostridiales	Ruminococcaceae
721	0	0	0	0	0	0	0	0.0714286	0	0	0	0.0714286	0	0	0	0	0	0.0714286	0	0	0	0	0	0	Bacteria	Firmicutes	Clostridia	Clostridiales	Ruminococcaceae	Ruminococcus
722	0	0	0	0	0	0	0	0	0	0	0	0	0	0	0	0	0	0	0	0	0	0	0	0	Bacteria	Firmicutes	Clostridia	Clostridiales	Ruminococcaceae
723	0	0	0	0	0	0	0	0	0	0	0	0	0	0	0	0	0	0	0	0	0.0714286	0	0	0.0714286	Bacteria	Firmicutes	Clostridia	Coriobacteriales
724	0	0	0	0	0	0	0.0714286	0	0	0	0	0	0	0	0	0	0	0	0	0	0	0	0	0	Bacteria	Firmicutes	Clostridia	Clostridiales
725	0	0	0	0	0	0	0	0	0	0	0	0	0.142857	0	0	0	0	0	0	0	0	0	0	0	Bacteria	Firmicutes	Erysipelotrichi	Erysipelotrichales	[Coprobacillaceae]	Coprobacillus
726	0	0	0	0	0	0	0	0	0	0	0	0	0	0	0	0	0	0	0	0	0	0	0	0	Bacteria	Firmicutes	Clostridia	Clostridiales	Ruminococcaceae
727	0	0	0	0	0	0	0	0	0	0.0714286	0	0	0.214286	0.142857	0	0	0	0	0	0	0	0	0	0	Bacteria	Firmicutes	Bacilli	Lactobacillales	Streptococcaceae	Streptococcus	infantis
728	0	0	0	0	0	0	0	0	0	0	0	0	0	0	0	0	0	0	0	0	0	0	0	0	Bacteria	Firmicutes	Clostridia	Clostridiales	Ruminococcaceae
729	0	0	0	0	0	0	0	0	0	0	0	0	0	0	0	0	0	0	0	0	0	0	0	0	Bacteria	Firmicutes	Clostridia	Clostridiales	Ruminococcaceae	Ruminococcus
730	0	0	0	0	0	0	0	0.0714286	0	0	0	0	0	0	0	0	0	0	0	0	0	0	0	0	Bacteria	Tenericutes	Mollicutes	Anaeroplasmatales	Anaeroplasmataceae	RFN20
731	0	0	0	0	0	0	0	0	0	0	0	0	0	0	0	0	0	0	0	0	0	0	0	0	Bacteria	Firmicutes	Clostridia	Clostridiales	Clostridiaceae
732	0	0	0	0	0	0	0	0	0	0	0	0	0	0	0	0	0	0	0	0	0	0	0	0	Bacteria	Firmicutes	Clostridia	Clostridiales	Clostridiaceae	Clostridium
733	0	0	0	0	0	0	0	0	0	0	0	0	0	0	0	0	0	0	0	0	0	0	0	0	Bacteria	Firmicutes	Clostridia	Clostridiales	Ruminococcaceae	Ruminococcus
734	0	0	0	0	0	0.0714286	0	0	0	0	0	0	0	0	0	0	0	0	0	0	0	0	0	0	Bacteria	Firmicutes	Clostridia	Clostridiales	Peptostreptococcaceae
735	0	0	0	0	0	0	0	0	0	0	0	0	0	0	0	0	0	0	0	0	0	0	0	0	Bacteria	Firmicutes	Clostridia	Clostridiales	Ruminococcaceae	Oscillospira
736	0	0	0	0	0	0	0	0	0	0	0	0	0	0	0	0	0	0	0	0	0	0	0.0714286	0	Bacteria	Firmicutes	Clostridia	Clostridiales	Ruminococcaceae	Ruminococcus
737	0	0	0	0	0	0	0	0	0	0	0	0	0	0	0	0	0	0	0	0	0	0	0	0	Bacteria	Firmicutes	Clostridia	Clostridiales	Ruminococcaceae
738	0	0	0	0	0	0	0	0	0	0	0	0	0	0	0	0	0	0	0	0	0	0	0	0	Bacteria	Firmicutes	Clostridia	Clostridiales	Lachnospiraceae	Dorea
739	0	0	0	0	0	0	0	0	0	0	0	0.0714286	0.0714286	0	0	0	0	0	0	0	0	0	0.0714286	0	Bacteria	Tenericutes	Mollicutes	RF39
740	0	0	0	0	0	0	0	0	0	0	0	0	0	0	0	0	0	0	0	0	0	0	0	0.0714286	Bacteria	Firmicutes	Clostridia	Clostridiales	Ruminococcaceae	Ruminococcus
741	0	0	0	0	0	0	0	0	0	0	0	0	0	0	0	0	0	0	0	0	0	0	0	0.0714286	Bacteria	Firmicutes	Clostridia	Clostridiales	Clostridiaceae	Anaerococcus	prevotii
742	0	0	0	0	0	0	0	0	0	0	0	0	0	0	0	0	0	0	0	0.0714286	0	0	0	0	Bacteria	Firmicutes	Clostridia	Clostridiales
743	0	0	0	0	0	0	0	0	0.0714286	0	0	0	0	0	0	0	0	0	0	0	0	0	0	0	Bacteria	Firmicutes	Clostridia	Clostridiales	Peptostreptococcaceae
744	0	0	0	0	0	0	0	0	0	0	0	0	0	0	0	0	0	0	0	0	0	0	0	0	Bacteria	Firmicutes	Clostridia	Clostridiales	Ruminococcaceae
745	0	0	0	0	0	0	0	0	0	0	0	0	0	0	0	0.142857	0	0	0	0	0	0	0	0	Bacteria	Firmicutes	Clostridia	Clostridiales	Ruminococcaceae
746	0	0	0	0	0	0	0	0	0	0	0	0	0.0714286	0	0	0	0	0	0	0	0	0	0	0	Bacteria	Bacteroidetes	Flavobacteriia	Flavobacteriales	Flavobacteriaceae	Myroides
747	0	0	0	0	0	0	0	0	0	0	0	0	0	0	0	0	0	0	0	0	0	0	0	0	Bacteria	TM7	TM7-3	CW040	F16
748	0	0	0	0	0.0714286	0	0	0	0	0	0	0	0	0	0	0.0714286	0	0	0	0	0	0	0	0	Bacteria	Firmicutes	Clostridia	Clostridiales	Lachnospiraceae
749	0	0	0	0	0	0	0	0	0	0	0	0	0	0	0	0	0	0	0	0	0	0	0	0	Bacteria	Firmicutes	Clostridia	Coriobacteriales	Coriobacteriaceae
750	0	0	0	0	0	0	0.0714286	0	0	0	0	0	0	0	0	0	0	0	0	0	0	0	0	0	Bacteria	Firmicutes	Bacilli	Lactobacillales	Carnobacteriaceae	Trichococcus
751	0	0	0	0	0	0	0	0	0	0	0	0	0	0	0	0	0	0	0	0	0	0	0	0	Bacteria	Firmicutes	Clostridia	Clostridiales	Peptostreptococcaceae
752	0	0	0	0	0	0	0	0	0	0	0	0	0	0	0.142857	0	0	0	0	0	0	0	0	0	Bacteria	Firmicutes	Clostridia	Clostridiales	Lachnospiraceae
753	0	0	0	0	0	0	0	0	0.0714286	0	0.0714286	0	0	0	0	0	0	0	0	0	0	0.0714286	0	0	Bacteria	Firmicutes	Clostridia	Clostridiales	Clostridiaceae	Clostridium
754	0	0	0	0	0	0	0	0	0	0	0	0	0	0	0	0	0	0	0	0	0	0	0	0	Bacteria	Firmicutes	Clostridia	Clostridiales	Ruminococcaceae
755	0	0	0	0	0	0	0	0	0	0	0	0	0	0	0	0	0	0	0	0	0	0	0	0	Bacteria	Firmicutes	Clostridia	Clostridiales	Ruminococcaceae	Oscillospira
756	0	0	0	0	0	0	0	0	0	0	0	0	0	0	0	0	0	0	0	0	0	0	0	0	Bacteria	Firmicutes	Clostridia	Clostridiales	Ruminococcaceae
757	0	0	0	0	0	0	0	0	0	0	0	0	0	0	0	0	0	0	0	0	0	0	0	0.0714286	Bacteria	Firmicutes	Clostridia	Clostridiales	Veillonellaceae
758	0	0	0	0	0	0	0	0	0	0	0	0	0	0	0	0	0	0	0	0	0	0	0	0	Bacteria	Firmicutes	Clostridia	Clostridiales	Lachnospiraceae	[Ruminococcus]
759	0	0	0	0	0	0	0	0	0	0	0	0	0	0	0	0	0	0	0	0	0	0	0	0	No blast hit
760	0.0714286	0	0	0.0714286	0.0714286	0	0	0	0	0	0	0	0	0	0	0	0	0	0	0	0	0	0	0	Bacteria	Firmicutes	Clostridia	Clostridiales	Clostridiaceae
761	0	0	0	0	0	0	0	0	0	0	0	0	0	0	0	0	0	0	0	0.0714286	0	0	0	0	Bacteria	Firmicutes	Clostridia	Clostridiales
762	0	0	0	0	0.0714286	0	0	0	0	0	0	0	0	0	0	0	0	0	0	0.0714286	0	0	0	0	Bacteria	Firmicutes	Clostridia	Clostridiales	Ruminococcaceae	Ruminococcus
763	0	0	0	0	0	0	0	0.0714286	0	0	0	0	0	0	0	0	0	0	0	0	0	0	0	0	Bacteria	Firmicutes	Clostridia	Clostridiales
764	0	0	0	0	0	0	0	0	0	0	0	0	0	0	0	0	0	0	0	0	0.0714286	0	0	0	Bacteria	Proteobacteria	Alphaproteobacteria
765	0	0.142857	0	0	0	0	0	0	0	0	0	0	0	0	0	0	0	0	0	0	0	0	0	0	No blast hit
766	0	0	0	0	0	0	0	0	0	0	0	0	0	0	0	0	0	0	0	0.142857	0	0	0	0	Bacteria	Firmicutes	Bacilli	Lactobacillales	Streptococcaceae	Streptococcus
767	0	0	0	0	0	0.0714286	0	0	0	0.0714286	0	0	0	0	0	0	0	0	0	0	0	0	0	0	Bacteria	Firmicutes	Clostridia	Clostridiales	Ruminococcaceae
768	0	0	0	0	0	0	0	0	0	0	0	0	0	0	0	0	0	0	0	0	0	0	0.142857	0	Bacteria	Firmicutes	Clostridia	Clostridiales	Dehalobacteriaceae	Dehalobacterium
769	0	0	0	0	0	0	0.0714286	0	0	0	0	0	0	0	0	0	0	0	0	0	0	0	0	0	Bacteria	Firmicutes	Clostridia	Clostridiales	Ruminococcaceae	Ruminococcus
770	0	0	0	0.0714286	0	0	0	0	0	0	0	0	0	0	0	0	0	0	0	0	0	0	0	0	Bacteria	Tenericutes	Mollicutes	RF39
771	0	0	0	0	0	0	0	0	0	0	0	0	0	0	0	0	0	0	0	0	0	0	0	0	Bacteria	Firmicutes	Clostridia	Clostridiales	Ruminococcaceae
772	0	0	0.0714286	0	0	0	0.0714286	0	0	0	0	0	0	0	0	0	0	0	0	0	0	0	0	0	Bacteria	Firmicutes	Clostridia	Clostridiales	Ruminococcaceae
773	0.0714286	0	0	0	0	0	0	0	0	0	0	0	0	0	0	0	0	0	0	0	0	0	0	0	Bacteria	Firmicutes	Clostridia	Clostridiales	Ruminococcaceae
774	0	0	0	0	0	0	0	0	0	0	0	0	0	0.0714286	0	0	0	0	0	0	0	0	0	0	Bacteria	Firmicutes	Bacilli	Lactobacillales	Lactobacillaceae	Lactobacillus
775	0	0	0	0	0	0	0	0.142857	0	0	0	0	0	0	0	0	0	0	0	0	0	0	0	0	Bacteria	Firmicutes	Clostridia	Clostridiales	Ruminococcaceae
776	0	0	0	0	0	0	0	0	0	0	0	0	0	0	0	0	0	0	0	0	0	0	0	0	Bacteria	Firmicutes	Clostridia	Coriobacteriales
777	0	0	0	0	0	0	0	0	0	0	0	0.142857	0	0	0	0.0714286	0	0	0	0	0	0.0714286	0	0	Bacteria	Proteobacteria	Gammaproteobacteria	Aeromonadales	Succinivibrionaceae
778	0	0	0	0	0	0	0	0	0	0	0	0	0	0	0	0.0714286	0	0	0	0	0	0	0	0	Bacteria	Bacteroidetes	Bacteroidia	Bacteroidales	Prevotellaceae	Prevotella
779	0	0.0714286	0	0	0	0	0.0714286	0	0	0	0	0	0	0	0	0	0	0	0	0	0	0	0	0	Bacteria	Firmicutes	Clostridia	Clostridiales	Clostridiaceae
780	0	0	0	0	0	0	0	0	0	0	0	0	0	0	0	0	0	0	0.0714286	0	0	0	0	0	Bacteria	Firmicutes	Bacilli	Lactobacillales	Streptococcaceae
781	0	0	0	0	0	0	0.0714286	0	0	0	0	0	0	0	0	0	0	0	0	0	0	0	0	0	Bacteria	Proteobacteria	Alphaproteobacteria	Rhodobacterales	Rhodobacteraceae	Paracoccus	aminovorans
782	0	0	0	0	0	0	0	0	0	0	0	0	0	0	0	0	0	0	0	0	0	0	0	0	Bacteria	Tenericutes	Mollicutes	RF39
783	0	0	0	0	0	0	0	0	0	0	0	0	0	0	0	0	0	0	0	0	0.0714286	0	0	0	Bacteria	Firmicutes	Clostridia	Clostridiales	Veillonellaceae	Selenomonas
784	0	0	0	0	0	0	0	0	0	0	0	0	0	0	0	0	0	0	0	0	0	0	0	0	Bacteria	Firmicutes	Clostridia	Clostridiales	Ruminococcaceae
785	0	0	0	0	0	0	0	0	0	0	0	0	0	0	0	0	0	0	0	0	0	0	0	0	Bacteria	Firmicutes	Clostridia	Clostridiales	Clostridiaceae	Clostridium
786	0	0	0	0	0	0	0	0	0.0714286	0	0	0	0	0	0	0	0	0	0	0	0	0	0	0	Bacteria	Firmicutes	Clostridia	Clostridiales	Ruminococcaceae
787	0	0	0	0	0	0	0	0	0	0	0	0	0	0	0	0	0	0	0	0	0	0	0	0	Bacteria	Firmicutes	Clostridia	Clostridiales	Lachnospiraceae
788	0	0	0	0	0	0	0	0	0	0	0	0	0	0	0	0	0	0	0	0	0	0	0	0	Bacteria	Firmicutes	Clostridia	Clostridiales	Lachnospiraceae
789	0	0	0	0	0	0	0	0	0	0	0	0	0	0	0	0.0714286	0.0714286	0	0	0	0	0	0	0	Bacteria	Firmicutes	Clostridia	Clostridiales	Ruminococcaceae
790	0	0	0	0	0	0	0	0	0	0	0	0	0	0	0	0	0.0714286	0	0	0	0	0	0	0	Bacteria	Chlamydiae	Chlamydiia	Chlamydiales	Chlamydiaceae	Chlamydia
791	0	0	0	0	0	0	0	0	0	0	0	0	0	0	0	0	0.0714286	0	0	0	0	0	0.0714286	0	Bacteria	Firmicutes	Clostridia	Clostridiales
792	0	0	0	0	0	0	0	0	0	0	0	0	0	0	0	0	0	0	0.0714286	0	0	0	0	0	Bacteria	Firmicutes	Bacilli	Bacillales	Bacillaceae	Bacillus	halodurans
793	0	0	0	0	0	0	0	0	0	0	0	0	0	0	0	0	0	0	0	0	0	0	0	0	Bacteria	Firmicutes	Clostridia	Clostridiales	Ruminococcaceae
794	0	0	0	0	0	0	0	0	0.0714286	0	0.142857	0	0	0	0	0	0	0	0	0	0	0	0	0	Bacteria	Proteobacteria	Alphaproteobacteria	Rhodobacterales	Rhodobacteraceae
795	0	0	0	0	0	0	0	0	0	0	0	0	0	0	0	0	0	0	0	0	0	0	0	0	Bacteria	Bacteroidetes	Bacteroidia	Bacteroidales	S24-7
796	0	0	0	0	0	0	0	0	0	0	0	0.0714286	0	0	0	0	0	0	0	0	0	0	0	0	Bacteria	Firmicutes	Clostridia	Clostridiales	Ruminococcaceae
797	0	0	0	0	0	0	0	0	0	0	0	0	0	0	0	0	0	0	0	0	0	0	0	0	Bacteria	Firmicutes	Bacilli	Lactobacillales	Aerococcaceae	Facklamia
798	0	0	0	0	0	0	0	0	0	0	0	0	0	0	0	0	0	0	0	0	0	0	0	0.0714286	No blast hit
799	0	0	0	0	0	0	0	0	0	0	0	0	0	0.0714286	0	0	0	0	0	0	0	0	0	0	Bacteria	Firmicutes	Clostridia	Clostridiales	Lachnospiraceae
800	0	0	0	0.214286	0	0	0	0	0	0	0	0	0	0	0	0	0	0	0	0	0	0	0	0	Bacteria	Firmicutes	Bacilli	Lactobacillales	Enterococcaceae	Enterococcus
801	0	0	0	0	0	0	0	0	0	0	0	0	0	0	0	0	0	0	0	0	0	0	0	0	Bacteria	Firmicutes	Clostridia	Clostridiales	Clostridiaceae
802	0	0	0	0	0	0	0	0	0	0	0	0	0	0	0	0	0	0	0	0	0	0	0	0	Bacteria	Firmicutes	Clostridia	Clostridiales	Ruminococcaceae
803	0	0	0	0	0	0	0	0.0714286	0	0	0	0	0	0	0	0	0	0	0	0	0	0	0	0	Bacteria	Firmicutes	Clostridia	Coriobacteriales
804	0	0.214286	0	0	0	0	0	0	0	0	0	0	0	0	0	0	0	0	0	0	0	0	0	0	Bacteria	Firmicutes	Erysipelotrichi	Erysipelotrichales	Erysipelotrichaceae
805	0	0.0714286	0	0	0	0	0	0	0	0	0	0	0	0	0	0	0	0	0	0	0	0	0	0	Bacteria	Firmicutes	Clostridia	Clostridiales
806	0	0	0	0	0	0	0	0	0	0.0714286	0	0	0	0	0	0	0	0	0	0	0	0	0	0	Bacteria	Firmicutes	Clostridia	Clostridiales	Ruminococcaceae	Ruminococcus
807	0	0	0	0	0	0	0	0	0	0.0714286	0	0	0	0	0.0714286	0	0	0	0	0	0	0	0	0	Bacteria	Tenericutes	Mollicutes	Anaeroplasmatales	Anaeroplasmataceae
808	0	0	0	0	0	0	0	0	0	0	0	0	0	0	0	0	0	0	0	0	0	0	0	0.0714286	Bacteria	Firmicutes	Clostridia	Coriobacteriales
809	0.0714286	0	0	0	0	0	0	0	0	0	0	0	0	0	0	0	0	0	0	0	0	0	0	0	Bacteria	Firmicutes	Erysipelotrichi	Erysipelotrichales	[Coprobacillaceae]	Catenibacterium
810	0	0	0	0	0	0	0	0	0	0	0	0	0	0	0	0.142857	0	0	0	0	0	0	0	0	Bacteria	Firmicutes	Clostridia	Clostridiales	Ruminococcaceae	Ruminococcus
811	0	0	0	0	0	0	0	0	0	0	0	0	0	0	0	0	0	0	0	0	0	0	0	0	Bacteria	Firmicutes	Clostridia	Clostridiales	Lachnospiraceae
812	0	0	0	0	0	0	0	0	0	0	0	0	0	0	0	0.142857	0	0	0	0	0	0	0	0	Bacteria	Bacteroidetes	Bacteroidia	Bacteroidales	Prevotellaceae	Prevotella
813	0	0	0	0	0	0	0	0	0	0	0	0	0	0	0	0	0	0	0	0	0	0	0	0.0714286	Bacteria	Firmicutes	Clostridia	Clostridiales	Catabacteriaceae
814	0	0	0	0	0	0	0	0	0	0.0714286	0	0	0	0	0	0	0	0	0	0	0	0	0	0	Bacteria	Firmicutes	Clostridia	Coriobacteriales
815	0	0	0	0	0	0	0	0	0	0	0	0	0	0	0	0	0	0	0	0	0	0	0	0	Bacteria	Firmicutes	Bacilli	Lactobacillales	Lactobacillaceae	Lactobacillus
816	0	0	0.214286	0	0	0	0	0	0	0	0	0	0	0	0	0	0	0	0	0	0	0	0	0	Bacteria	Synergistetes	Synergistia	Synergistales	Synergistaceae	Synergistes
817	0	0	0	0	0	0	0	0	0	0	0.0714286	0	0	0	0	0	0	0	0	0	0	0	0	0	No blast hit
818	0	0	0	0	0	0.0714286	0	0	0	0	0	0	0	0	0	0	0	0	0	0	0	0	0	0	Bacteria	Firmicutes	Clostridia	Clostridiales
819	0	0	0	0	0	0	0	0	0	0	0	0	0	0	0	0	0	0	0	0	0	0	0	0.0714286	Bacteria	Firmicutes	Clostridia	Clostridiales	Ruminococcaceae
820	0	0	0	0	0	0	0.0714286	0	0	0	0	0	0	0.0714286	0	0	0	0	0	0	0	0	0	0	Bacteria	Firmicutes	Clostridia	Clostridiales	Lachnospiraceae
821	0	0	0	0	0	0	0	0	0	0	0	0	0	0	0.0714286	0	0	0	0	0	0	0	0	0	Bacteria	Firmicutes	Clostridia
822	0	0	0	0	0	0	0	0	0	0.0714286	0	0	0	0	0	0	0	0	0	0	0	0	0	0	Bacteria	Proteobacteria	Gammaproteobacteria	Enterobacteriales	Enterobacteriaceae
823	0	0	0	0	0	0	0	0	0	0	0	0	0	0	0	0	0	0	0	0	0	0	0.0714286	0	Bacteria	Firmicutes	Clostridia	Clostridiales	Lachnospiraceae	[Ruminococcus]	gnavus
824	0	0	0	0	0	0	0	0	0	0	0	0	0	0	0	0	0	0	0	0	0	0	0.0714286	0	Bacteria	Firmicutes	Clostridia	Clostridiales	Ruminococcaceae
825	0	0	0	0	0	0	0	0	0	0	0	0	0	0	0	0	0	0.214286	0	0	0	0	0	0	Bacteria	Tenericutes	Mollicutes	RF39
826	0	0	0	0	0	0	0.0714286	0	0	0	0	0	0	0	0	0	0	0	0	0	0	0	0	0	Bacteria	Firmicutes	Clostridia	Clostridiales	Ruminococcaceae
827	0	0	0	0	0	0	0	0	0	0	0	0	0	0	0	0	0	0	0	0	0	0	0	0	Bacteria	Firmicutes	Bacilli	Lactobacillales	Enterococcaceae
828	0	0	0	0	0	0	0	0	0	0	0	0	0	0	0	0	0	0	0	0	0	0	0	0.0714286	Bacteria	Bacteroidetes	Bacteroidia	Bacteroidales	Prevotellaceae	Prevotella
829	0	0	0	0	0	0	0	0	0	0	0	0	0	0	0	0	0	0	0	0	0	0	0	0	Bacteria	Firmicutes	Clostridia	Clostridiales	Ruminococcaceae
830	0	0	0	0	0	0	0	0	0	0	0	0	0	0.0714286	0	0	0	0	0	0	0	0	0	0	Bacteria	Bacteroidetes	Bacteroidia	Bacteroidales	Prevotellaceae	Prevotella
831	0	0	0	0	0	0	0	0	0	0.0714286	0	0	0	0	0	0	0	0	0	0	0	0	0	0	Bacteria	Firmicutes	Clostridia	Coriobacteriales
832	0	0	0	0	0	0	0	0	0	0	0.142857	0	0	0	0	0	0	0	0	0.142857	0	0	0	0	Bacteria	Bacteroidetes	Bacteroidia	Bacteroidales	[Paraprevotellaceae]	CF231
833	0	0.0714286	0	0	0	0	0	0	0.0714286	0	0	0	0	0	0	0	0	0	0	0	0	0	0	0	No blast hit
834	0	0.214286	0	0	0	0	0	0	0	0	0	0	0	0	0	0	0	0	0	0	0	0	0	0	Bacteria	Firmicutes	Clostridia	Clostridiales	Ruminococcaceae
835	0	0	0	0	0.0714286	0	0	0	0	0	0	0	0	0	0	0	0	0	0	0.0714286	0	0	0	0	Bacteria	Tenericutes	Mollicutes	RF39
836	0	0	0	0	0	0	0	0.0714286	0	0	0	0	0	0	0	0	0	0	0	0	0	0	0	0	Bacteria	Firmicutes	Clostridia	Coriobacteriales
837	0	0	0	0	0	0.142857	0	0	0	0	0	0	0	0	0	0	0	0	0	0	0	0	0	0	Bacteria	Firmicutes	Clostridia	Clostridiales	Ruminococcaceae	Ruminococcus
838	0	0	0	0	0	0	0	0	0	0	0	0	0	0	0	0	0	0	0	0	0	0	0	0	Bacteria	Firmicutes	Clostridia	Clostridiales	Veillonellaceae	Acidaminococcus
839	0	0	0.142857	0	0	0	0	0	0	0	0	0	0	0	0	0	0	0	0	0	0	0	0	0	Bacteria	Firmicutes	Clostridia	Clostridiales	Ruminococcaceae	Ruminococcus
840	0	0	0	0	0	0	0	0	0	0	0	0	0	0	0	0	0	0	0	0	0	0	0	0	Bacteria	Firmicutes	Clostridia	Clostridiales	Ruminococcaceae
841	0	0	0	0	0	0	0	0	0	0	0	0	0	0	0	0	0	0	0	0	0	0	0	0	Bacteria	Proteobacteria	Gammaproteobacteria	Enterobacteriales	Enterobacteriaceae	Klebsiella
842	0	0	0	0	0	0	0	0	0	0	0	0	0	0	0	0	0	0	0	0	0.0714286	0	0	0	Bacteria	Tenericutes	Mollicutes	Anaeroplasmatales	Anaeroplasmataceae
843	0	0	0	0	0	0	0.0714286	0	0	0	0	0	0	0	0	0	0.142857	0.142857	0	0.0714286	0	0	0	0	Bacteria	Firmicutes	Clostridia	Clostridiales	Lachnospiraceae	Coprococcus
844	0	0	0	0	0	0	0.0714286	0	0	0	0	0	0	0	0	0.142857	0.0714286	0	0	0	0	0	0	0	Bacteria	Firmicutes	Clostridia	Clostridiales	Ruminococcaceae	Ruminococcus
845	0.0714286	0	0	0	0	0	0.0714286	0	0	0	0	0	0	0	0	0	0	0	0	0	0	0.0714286	0.0714286	0	Bacteria	Firmicutes	Erysipelotrichi	Erysipelotrichales	Erysipelotrichaceae
846	0.0714286	0	0	0	0	0	0	0	0	0	0	0	0	0	0	0.0714286	0	0	0	0	0	0	0	0	Bacteria	Bacteroidetes	Bacteroidia	Bacteroidales	S24-7
847	0	0	0.142857	0	0	0	0	0	0	0	0	0	0	0	0	0	0	0	0	0	0	0	0	0.0714286	Bacteria	Firmicutes	Clostridia	Clostridiales	Lachnospiraceae	Butyrivibrio
848	0	0	0	0	0	0	0	0	0	0	0.214286	0	0	0	0	0	0	0	0	0	0	0	0	0	Bacteria	Firmicutes	Clostridia
849	0	0	0	0	0	0	0	0	0	0.0714286	0	0	0	0	0	0	0	0	0	0	0	0	0	0	Bacteria	Proteobacteria	Gammaproteobacteria	Enterobacteriales	Enterobacteriaceae	Trabulsiella
850	0	0	0	0	0	0.142857	0	0	0	0	0	0	0	0	0	0	0	0	0.142857	0	0	0	0	0	Bacteria	Firmicutes	Clostridia	Clostridiales	Lachnospiraceae
851	0	0	0	0	0	0	0	0	0	0	0	0	0	0	0	0	0	0	0	0	0	0	0	0	Bacteria	Firmicutes	Clostridia	Clostridiales	Ruminococcaceae	Ruminococcus
852	0	0	0	0	0	0	0	0	0	0	0	0	0	0.0714286	0	0	0	0	0	0	0	0	0	0	Bacteria	Firmicutes	Clostridia	Clostridiales	Ruminococcaceae	Ruminococcus
853	0	0	0	0	0	0	0	0	0	0	0	0.0714286	0	0	0	0	0	0	0	0	0	0	0	0	Bacteria	Firmicutes	Clostridia	Coriobacteriales
854	0	0	0	0.142857	0	0	0	0	0	0	0	0	0	0	0	0	0	0	0	0	0	0	0	0	Bacteria	Firmicutes	Clostridia	Clostridiales	Ruminococcaceae
855	0	0	0	0	0	0	0	0	0.0714286	0	0	0	0	0	0	0	0	0	0	0	0	0	0	0	Bacteria	Firmicutes	Clostridia	Clostridiales	Clostridiaceae
856	0	0	0	0	0	0	0	0	0	0	0	0	0	0	0	0	0	0	0	0	0	0	0	0	Bacteria	Firmicutes	Clostridia	Clostridiales	Ruminococcaceae
857	0.142857	0	0	0	0	0	0	0.0714286	0	0	0.0714286	0	0	0	0	0	0	0	0	0	0	0	0	0	Bacteria	Firmicutes	Clostridia	Clostridiales
858	0	0	0	0	0	0	0	0	0	0	0	0	0	0	0	0	0	0	0	0	0	0	0	0	Bacteria	Firmicutes	Clostridia
859	0	0	0	0	0	0.285714	0	0	0	0	0	0	0	0	0	0	0	0	0	0	0	0	0	0	Bacteria	Firmicutes	Clostridia	Clostridiales	Ruminococcaceae	Ruminococcus
860	0	0.142857	0	0	0	0	0.0714286	0	0	0	0	0	0	0	0	0	0	0	0	0	0	0	0.0714286	0	Bacteria	Firmicutes	Clostridia	Clostridiales	Ruminococcaceae	Oscillospira
861	0	0	0	0	0	0	0	0	0	0	0	0	0	0	0	0	0	0	0	0.142857	0	0	0	0	Bacteria	Bacteroidetes	Bacteroidia	Bacteroidales	Prevotellaceae	Prevotella
862	0	0	0	0	0	0	0	0	0	0	0	0	0	0	0	0	0	0	0	0	0	0	0	0	Bacteria	Firmicutes	Clostridia	Clostridiales	Lachnospiraceae	Blautia
863	0	0	0	0	0	0	0	0	0	0	0	0	0	0	0	0	0	0	0	0	0	0	0	0	Bacteria	Bacteroidetes	Bacteroidia	Bacteroidales	Prevotellaceae	Prevotella
864	0	0	0	0	0	0	0	0	0	0	0	0	0	0	0	0	0	0	0	0	0	0	0	0	Bacteria	Firmicutes	Clostridia	Clostridiales	Ruminococcaceae	Oscillospira
865	0	0	0	0	0	0	0	0	0	0	0	0	0	0	0	0	0	0	0	0	0	0	0	0	Bacteria	Bacteroidetes	Sphingobacteriia	Sphingobacteriales	Sphingobacteriaceae	Sphingobacterium
866	0	0	0.0714286	0	0	0.0714286	0	0	0	0	0	0	0	0	0	0	0.0714286	0	0	0	0.0714286	0	0	0	Bacteria	Bacteroidetes	Bacteroidia	Bacteroidales
867	0	0	0	0	0	0	0	0	0.0714286	0	0	0	0	0	0	0	0	0	0	0	0	0	0	0	Bacteria	Firmicutes	Clostridia	Clostridiales	Clostridiaceae
868	0	0	0	0	0	0	0	0	0	0	0.0714286	0	0	0	0	0	0	0	0	0	0	0	0	0	Bacteria	Firmicutes	Clostridia	Clostridiales	Ruminococcaceae
869	0	0	0	0	0	0	0	0	0	0	0	0	0	0	0	0	0	0	0	0	0	0	0	0.0714286	Bacteria	Firmicutes	Clostridia	Clostridiales	Ruminococcaceae
870	0	0	0	0	0	0	0	0	0	0	0	0	0	0	0	0	0	0	0	0	0	0	0	0	Bacteria	Firmicutes	Clostridia	Clostridiales	Ruminococcaceae	Oscillospira
871	0.0714286	0	0.0714286	0	0	0	0	0	0	0	0	0	0	0	0	0	0	0	0	0	0	0	0	0	Bacteria	Firmicutes	Clostridia	Clostridiales	Ruminococcaceae	Ruminococcus
872	0	0	0	0	0	0	0	0	0	0	0	0	0	0.0714286	0.0714286	0	0	0	0	0	0	0	0	0	Bacteria	Firmicutes	Bacilli	Lactobacillales	Streptococcaceae	Streptococcus
873	0	0	0	0	0	0	0	0	0	0	0	0	0	0	0	0	0	0	0	0	0	0	0	0	Bacteria	Tenericutes	Mollicutes	RF39
874	0	0	0	0	0	0	0	0	0	0	0	0	0	0	0	0	0	0	0	0	0	0	0	0	Bacteria	Bacteroidetes	Bacteroidia	Bacteroidales	S24-7
875	0	0	0	0	0	0.0714286	0	0	0	0	0	0.0714286	0	0	0	0	0	0	0	0	0	0	0	0	Bacteria	Firmicutes	Bacilli	Lactobacillales	Enterococcaceae	Enterococcus
876	0.0714286	0	0	0	0	0	0	0	0	0	0	0	0	0	0	0	0	0	0	0	0	0	0	0	Bacteria	Firmicutes	Clostridia	Clostridiales	Ruminococcaceae	Ruminococcus
877	0	0	0	0	0	0	0	0	0	0	0	0	0	0	0	0	0	0	0	0	0	0	0	0	Bacteria	Cyanobacteria	4C0d-2	YS2
878	0	0	0	0	0	0	0	0	0	0	0	0	0	0	0	0	0	0	0	0	0	0	0	0	Bacteria	Tenericutes	Mollicutes	Anaeroplasmatales	Anaeroplasmataceae
879	0	0.142857	0	0	0	0	0	0	0	0	0	0	0	0	0	0	0	0	0	0	0	0	0	0	Bacteria	Firmicutes	Clostridia	Clostridiales	Ruminococcaceae
880	0	0.142857	0	0.142857	0	0	0	0.0714286	0	0	0	0	0	0	0	0	0	0	0	0	0	0	0	0	Bacteria	Bacteroidetes	Bacteroidia	Bacteroidales	Porphyromonadaceae	Parabacteroides
881	0	0	0	0	0	0	0	0	0	0	0	0	0	0	0	0	0	0	0	0	0	0	0	0	Bacteria	Firmicutes	Clostridia	Coriobacteriales
882	0	0	0	0	0	0	0	0	0	0	0	0	0	0	0	0	0	0	0	0	0	0	0	0	Bacteria	Firmicutes	Clostridia	Clostridiales	Ruminococcaceae
883	0	0	0	0.142857	0	0	0	0	0	0	0	0	0	0	0	0	0	0	0	0.0714286	0	0	0	0	Bacteria	Firmicutes	Bacilli	Lactobacillales	Streptococcaceae	Streptococcus
884	0	0	0	0	0	0	0	0	0	0	0	0	0	0	0	0	0	0	0	0	0	0	0	0	Bacteria	Proteobacteria	Betaproteobacteria	Burkholderiales	Alcaligenaceae	Sutterella
885	0	0	0	0	0	0	0	0	0	0	0	0	0	0	0	0	0	0	0	0	0	0	0	0.0714286	No blast hit
886	0	0	0	0	0	0	0	0	0	0	0	0	0	0	0	0	0	0	0	0	0.0714286	0	0	0	Bacteria	Proteobacteria	Alphaproteobacteria	Rickettsiales
887	0	0	0	0	0	0	0	0	0	0	0	0	0	0	0	0	0	0	0	0	0	0	0	0	Bacteria	Firmicutes	Clostridia	Clostridiales	Veillonellaceae
888	0	0	0	0	0	0	0	0	0	0	0	0	0	0	0	0	0	0	0	0	0	0	0	0	Bacteria	Proteobacteria	Gammaproteobacteria	Pasteurellales	Pasteurellaceae	Aggregatibacter
889	0	0	0	0	0	0	0	0	0	0	0	0	0	0	0	0	0	0	0	0	0	0	0	0	Bacteria	Bacteroidetes	Bacteroidia	Bacteroidales	Prevotellaceae	Prevotella
890	0	0	0	0	0	0	0	0	0	0	0	0	0	0	0	0	0	0	0	0	0	0	0	0	Bacteria	Firmicutes	Clostridia	Clostridiales	Ruminococcaceae	Oscillospira
891	0.0714286	0	0	0	0	0	0	0	0	0	0	0	0	0	0	0	0	0	0	0	0	0	0	0	Bacteria	Proteobacteria	Alphaproteobacteria	Sphingomonadales	Sphingomonadaceae
892	0	0	0	0	0	0	0	0	0	0	0	0	0	0	0	0	0	0	0	0	0	0	0	0	Bacteria	Firmicutes	Clostridia	Clostridiales	Clostridiaceae
893	0	0	0	0	0	0	0	0	0	0	0	0	0	0	0	0	0	0	0	0	0	0	0	0	Bacteria	Firmicutes	Clostridia	Coriobacteriales
894	0	0	0	0	0	0	0	0	0	0	0	0	0	0	0	0	0	0	0	0	0	0	0	0	Bacteria	Firmicutes	Bacilli	Bacillales	Paenibacillaceae	Paenibacillus
895	0	0	0	0	0	0	0	0	0	0	0	0	0	0	0	0.0714286	0	0	0	0	0	0	0	0	Bacteria	Proteobacteria	Gammaproteobacteria	Enterobacteriales	Enterobacteriaceae
896	0	0	0	0	0	0	0	0	0	0	0	0	0	0	0	0.0714286	0	0	0	0	0	0	0	0	Bacteria	Proteobacteria	Gammaproteobacteria	Enterobacteriales	Enterobacteriaceae
897	0	0	0	0	0	0	0	0	0	0	0	0	0	0	0	0	0	0	0	0	0	0	0	0	Bacteria	Firmicutes	Clostridia	Clostridiales	Ruminococcaceae	Ruminococcus
898	0	0	0	0	0	0	0	0	0.0714286	0	0	0	0	0	0	0	0	0	0	0	0	0	0	0	Bacteria	Proteobacteria	Gammaproteobacteria	Enterobacteriales	Enterobacteriaceae	Erwinia
899	0	0	0	0	0	0	0	0	0	0	0	0	0	0	0	0	0	0	0	0	0	0	0	0	Bacteria	Firmicutes	Clostridia	Clostridiales	Lachnospiraceae	Blautia
900	0	0	0	0	0	0	0	0	0	0	0	0	0	0	0	0	0	0	0	0	0	0	0	0	Bacteria	Bacteroidetes	Flavobacteriia	Flavobacteriales	Flavobacteriaceae
901	0	0	0	0	0	0	0	0	0	0	0	0	0	0	0	0	0	0	0	0	0	0	0	0	Bacteria	Firmicutes	Clostridia	Clostridiales	Peptostreptococcaceae	Peptostreptococcus
902	0	0	0	0.0714286	0	0	0	0	0	0	0	0	0	0	0	0	0	0	0	0	0	0	0	0	Bacteria	Tenericutes	Mollicutes	RF39
903	0	0	0	0	0	0	0	0	0	0	0	0	0	0	0	0	0	0	0	0	0	0	0	0	Bacteria	Bacteroidetes	Bacteroidia	Bacteroidales	Prevotellaceae	Prevotella
904	0	0	0	0	0	0	0	0	0	0	0	0	0	0	0	0	0	0.0714286	0.0714286	0	0	0	0	0	Bacteria	Bacteroidetes	Bacteroidia	Bacteroidales	Prevotellaceae	Prevotella
905	0	0	0	0	0	0	0	0	0	0	0	0	0	0	0	0.0714286	0	0	0	0	0	0	0	0	Bacteria	Firmicutes	Clostridia	Clostridiales	Ruminococcaceae
906	0	0	0	0	0	0	0	0	0	0.0714286	0	0	0	0	0	0.0714286	0	0	0	0	0	0	0	0	Bacteria	Spirochaetes	Spirochaetes	Sphaerochaetales	Sphaerochaetaceae	Sphaerochaeta
907	0	0	0	0	0	0	0	0	0	0	0	0	0	0	0	0.142857	0	0	0	0	0	0	0	0	Bacteria	Bacteroidetes	Bacteroidia	Bacteroidales	S24-7
908	0	0	0	0	0	0	0	0	0	0	0	0	0	0	0	0	0	0	0	0	0	0	0	0	Bacteria	Firmicutes	Clostridia	Clostridiales	Ruminococcaceae
909	0	0	0	0	0	0	0	0	0	0	0	0	0	0	0	0	0	0	0	0	0	0	0	0	Bacteria	Firmicutes	Clostridia	Clostridiales	Lachnospiraceae	Blautia
910	0	0	0	0	0	0	0	0	0	0	0	0	0	0	0	0	0	0	0	0	0	0	0	0	Bacteria	Firmicutes	Bacilli	Bacillales
911	0	0	0	0	0	0	0	0	0	0	0	0	0	0	0	0.0714286	0	0	0	0	0	0	0	0	Bacteria	Firmicutes	Clostridia	Clostridiales	Ruminococcaceae
912	0	0	0	0	0	0	0	0	0	0	0	0	0	0	0	0	0	0	0	0	0	0	0	0	Bacteria	Firmicutes	Clostridia	Clostridiales	Ruminococcaceae	Ruminococcus
913	0	0	0	0	0	0	0	0	0	0	0	0	0	0	0	0	0	0	0	0	0	0	0	0	Bacteria	Firmicutes	Clostridia	Clostridiales	Ruminococcaceae	Ruminococcus
914	0.0714286	0	0	0	0	0	0	0	0	0	0	0	0	0	0	0	0	0	0	0	0	0	0	0	Bacteria	Firmicutes	Clostridia	Clostridiales	Ruminococcaceae	Ruminococcus
915	0	0	0	0	0	0	0	0	0	0	0	0	0	0	0	0	0	0	0	0	0	0	0	0	Bacteria	Firmicutes	Clostridia	Clostridiales	Lachnospiraceae	Blautia
916	0	0	0	0	0	0	0	0	0	0	0	0	0	0	0	0.0714286	0	0	0	0	0	0	0	0	Bacteria	Firmicutes	Clostridia	Clostridiales	Ruminococcaceae	Faecalibacterium	prausnitzii
917	0	0	0	0	0	0	0	0	0	0	0	0	0	0	0	0	0	0	0	0	0	0	0	0	Bacteria	Firmicutes	Clostridia	Clostridiales	Ruminococcaceae
918	0	0	0	0	0	0	0	0	0	0	0	0	0	0	0	0	0	0	0	0	0	0	0	0	Bacteria	Firmicutes	Clostridia	Clostridiales	Ruminococcaceae	Ruminococcus
919	0	0	0	0	0	0	0	0	0	0	0	0	0	0	0	0	0	0	0	0	0	0	0	0	Bacteria	Firmicutes	Clostridia	Clostridiales	Ruminococcaceae	Ruminococcus
920	0	0	0	0	0	0	0	0	0	0.0714286	0	0	0	0	0	0	0	0	0	0	0	0	0	0	Bacteria	Proteobacteria	Gammaproteobacteria	Pseudomonadales	Moraxellaceae	Acinetobacter
921	0	0	0	0	0	0	0	0	0	0	0	0	0	0	0	0	0	0	0	0	0	0	0	0	Bacteria	Firmicutes	Clostridia	Clostridiales	Ruminococcaceae	Ruminococcus
922	0	0	0	0	0	0	0	0	0	0	0	0	0	0	0	0	0	0	0	0	0	0	0	0	Bacteria	Firmicutes	Clostridia	Clostridiales	Ruminococcaceae
923	0	0	0	0	0	0	0.0714286	0	0	0	0	0	0	0	0	0	0	0	0	0	0	0	0	0	Bacteria	Spirochaetes	Spirochaetes	Sphaerochaetales	Sphaerochaetaceae	Sphaerochaeta
924	0	0	0	0	0	0	0	0	0	0	0	0.0714286	0	0	0	0	0	0	0	0	0	0	0.0714286	0	Bacteria	Firmicutes	Clostridia	Clostridiales	Ruminococcaceae	Ruminococcus
925	0	0	0	0	0	0	0	0	0	0	0	0	0	0	0	0	0	0	0	0	0	0	0	0	Bacteria	Bacteroidetes	Bacteroidia	Bacteroidales	Prevotellaceae	Prevotella
926	0	0	0	0	0	0	0	0	0	0	0	0	0	0	0	0	0	0	0	0	0	0	0	0	Bacteria	Proteobacteria	Gammaproteobacteria	Aeromonadales	Succinivibrionaceae	Succinivibrio
927	0	0	0	0	0	0	0	0	0	0	0	0	0	0	0	0	0	0	0	0	0	0	0	0	Bacteria	Firmicutes	Clostridia
928	0	0	0	0	0	0	0	0	0	0	0	0	0	0	0	0	0	0	0	0	0	0	0	0	Bacteria	Firmicutes	Erysipelotrichi	Erysipelotrichales	Erysipelotrichaceae	Erysipelothrix
929	0	0	0	0	0	0	0	0	0	0	0	0	0	0	0	0	0	0	0	0	0	0	0	0	Bacteria	Firmicutes	Erysipelotrichi	Erysipelotrichales	Erysipelotrichaceae
930	0	0	0	0	0	0	0.0714286	0	0	0	0	0	0	0	0	0	0	0	0	0	0	0	0	0	Bacteria	Cyanobacteria	4C0d-2	YS2
931	0	0	0	0	0	0	0	0	0	0	0	0	0	0	0	0	0	0	0	0	0	0	0	0	Bacteria	Firmicutes	Bacilli	Turicibacterales	Turicibacteraceae	Turicibacter
932	0	0	0	0	0.0714286	0	0	0	0	0	0	0	0	0	0	0	0	0	0	0	0	0	0	0	Bacteria	Firmicutes	Clostridia	Clostridiales	Lachnospiraceae	Blautia
933	0	0	0	0	0	0	0	0	0	0	0	0	0	0	0	0	0	0	0	0	0	0	0	0	Bacteria	Bacteroidetes	Bacteroidia	Bacteroidales	Prevotellaceae	Prevotella	copri
934	0	0	0	0	0.142857	0	0	0	0	0	0	0	0	0	0	0	0	0	0	0	0	0	0	0	Bacteria	Proteobacteria	Deltaproteobacteria	Desulfovibrionales	Desulfovibrionaceae	Desulfovibrio
935	0	0	0	0	0	0	0	0	0	0	0	0	0	0	0	0	0	0	0	0	0	0	0	0	Bacteria	Bacteroidetes	Bacteroidia	Bacteroidales	Prevotellaceae	Prevotella	stercorea
936	0	0	0	0	0	0	0	0	0	0	0	0	0	0	0	0	0	0	0.0714286	0	0	0	0	0	Bacteria	Spirochaetes	Spirochaetes	Sphaerochaetales	Sphaerochaetaceae	Sphaerochaeta
937	0	0	0	0	0	0	0	0	0	0	0	0	0	0	0	0	0	0	0	0	0	0	0	0	Bacteria	Bacteroidetes	Bacteroidia	Bacteroidales	[Paraprevotellaceae]
938	0	0	0	0.0714286	0	0	0	0	0	0	0	0	0	0	0	0	0	0	0	0	0	0	0	0	Bacteria	Firmicutes	Bacilli	Turicibacterales	Turicibacteraceae	Turicibacter
939	0	0	0	0	0.0714286	0	0	0	0	0	0.142857	0.142857	0	0	0.142857	0.0714286	0	0	0	0.0714286	0.0714286	0	0	0.0714286	Bacteria	Proteobacteria	Gammaproteobacteria	Alteromonadales	[Chromatiaceae]
940	0	0	0	0	0	0	0	0	0	0	0	0	0	0	0	0	0	0	0	0	0	0	0	0	Bacteria	Firmicutes	Erysipelotrichi	Erysipelotrichales	Erysipelotrichaceae	[Eubacterium]	biforme
941	0	0	0	0	0	0	0	0	0	0	0	0	0	0.0714286	0	0	0	0	0	0	0	0	0	0	Bacteria	Firmicutes	Clostridia	Coriobacteriales
942	0	0	0	0	0	0	0	0	0	0	0	0	0	0	0	0	0	0	0	0	0	0	0	0	Bacteria	Tenericutes	Mollicutes	RF39
943	0	0	0	0	0	0	0	0	0	0	0	0.0714286	0	0	0	0	0	0	0	0	0	0	0	0	Bacteria	Proteobacteria	Gammaproteobacteria	Pseudomonadales	Moraxellaceae	Acinetobacter
944	0	0	0	0	0	0	0	0	0	0	0	0	0	0	0	0	0	0	0	0	0	0	0	0	Bacteria	Proteobacteria	Gammaproteobacteria	Aeromonadales	Aeromonadaceae
945	0	0	0	0	0	0	0	0	0	0	0	0	0	0	0	0	0	0	0	0	0	0	0	0	Bacteria	Firmicutes	Clostridia	Clostridiales	Ruminococcaceae	Ruminococcus
946	0	0	0	0	0	0	0	0	0	0	0	0	0	0	0	0	0	0	0	0	0	0	0	0	Bacteria	Firmicutes	Clostridia	Coriobacteriales	Coriobacteriaceae
947	0.0714286	0	0	0	0	0	0.0714286	0	0	0	0	0	0	0	0	0	0	0	0	0	0	0	0	0	Bacteria	Firmicutes	Bacilli	Lactobacillales	Streptococcaceae	Streptococcus
948	0	0	0	0	0	0	0	0	0	0	0	0	0	0	0	0	0	0	0	0	0	0	0	0	Bacteria	Actinobacteria	Actinobacteria	Actinomycetales	Corynebacteriaceae	Corynebacterium
949	0	0	0	0	0	0	0	0	0	0	0	0	0	0	0	0	0	0	0	0	0	0	0	0	Bacteria	Firmicutes	Clostridia	Clostridiales	Veillonellaceae	Phascolarctobacterium
950	0	0	0	0	0.0714286	0	0	0	0	0	0	0	0	0	0	0	0	0	0	0	0	0	0	0	Bacteria	Verrucomicrobia	Verrucomicrobiae	Verrucomicrobiales	Verrucomicrobiaceae	Akkermansia	muciniphila
951	0	0	0	0	0	0	0	0	0	0	0	0	0	0	0	0	0	0	0	0	0	0	0	0	Bacteria	Firmicutes	Clostridia	Clostridiales	Ruminococcaceae
952	0	0	0	0	0	0	0	0	0	0	0	0	0	0	0	0	0	0	0	0	0	0	0	0	Bacteria	Cyanobacteria	4C0d-2	YS2
953	0	0	0	0	0	0	0	0	0	0	0	0	0	0	0	0	0	0	0	0	0	0	0	0	Bacteria	Firmicutes	Clostridia	Clostridiales	Ruminococcaceae
954	0	0	0	0	0	0	0	0	0	0	0	0	0	0	0	0	0	0	0	0	0	0	0	0	Bacteria	Proteobacteria	Gammaproteobacteria	Enterobacteriales	Enterobacteriaceae
955	0	0	0	0	0	0.0714286	0	0	0	0	0	0	0	0	0	0	0	0	0	0	0	0	0	0	Bacteria	Bacteroidetes	Sphingobacteriia	Sphingobacteriales	Ekhidnaceae
956	0	0	0	0	0	0	0	0	0	0	0	0	0	0	0	0	0	0	0	0	0	0	0	0	Bacteria	Bacteroidetes	Bacteroidia	Bacteroidales	Bacteroidaceae	Bacteroides
957	0	0	0	0	0	0	0	0	0	0	0	0	0	0	0	0	0	0	0	0	0	0	0	0	Bacteria	Tenericutes	Mollicutes	RF39
958	0	0	0	0	0	0.0714286	0	0	0	0	0	0	0	0	0	0	0	0	0	0	0	0	0	0	Bacteria	Firmicutes	Bacilli	Lactobacillales	Aerococcaceae	Facklamia
959	0	0	0	0	0	0	0	0	0	0.0714286	0	0	0	0	0	0	0	0	0	0	0	0	0	0	Bacteria	Firmicutes	Clostridia
960	0	0	0	0	0	0	0	0	0	0.0714286	0	0	0	0	0	0	0	0	0	0	0	0	0	0	Bacteria	Firmicutes	Clostridia	Clostridiales	Ruminococcaceae	Ruminococcus
961	0	0	0	0	0	0	0	0	0	0	0	0	0	0	0	0	0	0	0	0	0	0	0	0	Bacteria	Firmicutes	Clostridia
962	0	0	0	0	0	0	0	0	0	0	0	0	0	0	0	0.0714286	0	0	0	0	0	0	0	0	Bacteria	Bacteroidetes	Bacteroidia	Bacteroidales	Bacteroidaceae	Bacteroides
963	0	0	0	0	0	0	0	0	0	0	0	0	0	0	0	0	0	0	0	0	0	0	0	0	Bacteria	Firmicutes	Bacilli	Lactobacillales	Streptococcaceae	Streptococcus
964	0	0	0	0	0	0	0	0	0	0	0	0	0	0	0	0	0	0	0	0	0	0	0	0	Bacteria	Bacteroidetes	Bacteroidia	Bacteroidales	Prevotellaceae	Prevotella
965	0	0	0	0	0	0	0	0	0	0	0	0	0	0	0	0	0	0.142857	0	0	0	0	0	0	Archaea	Euryarchaeota	Methanobacteria	Methanobacteriales	Methanobacteriaceae	Methanosphaera
966	0	0	0	0	0	0	0	0	0	0	0	0	0	0	0	0	0	0	0	0	0	0	0	0	Bacteria	Firmicutes	Clostridia	Clostridiales	Ruminococcaceae	Faecalibacterium	prausnitzii
967	0	0	0	0	0	0	0	0	0	0	0	0.0714286	0	0	0	0	0	0	0	0	0	0	0	0	Bacteria	Firmicutes	Clostridia	Clostridiales	Ruminococcaceae	Ruminococcus
968	0	0	0	0	0	0	0	0	0	0	0	0	0	0	0	0	0	0	0	0.0714286	0	0	0	0	Bacteria	Firmicutes	Clostridia	Clostridiales	Clostridiaceae	Clostridium
969	0	0	0	0	0	0.142857	0	0	0	0	0	0	0	0	0	0	0	0	0	0	0	0	0	0	Bacteria	Firmicutes	Clostridia	Clostridiales	Lachnospiraceae	Blautia
970	0	0	0	0	0	0	0	0	0	0	0	0	0	0	0	0	0	0	0	0	0	0	0	0	Bacteria	Firmicutes	Clostridia	Clostridiales	Ruminococcaceae
971	0	0	0	0	0	0	0	0	0	0.0714286	0	0	0	0	0.142857	0	0	0	0	0	0	0	0	0	Bacteria	Firmicutes	Clostridia	Clostridiales	Ruminococcaceae	Ruminococcus
972	0	0	0	0	0	0	0	0	0	0	0	0	0	0	0	0	0	0	0	0	0	0.0714286	0	0	Bacteria	Firmicutes	Clostridia	Clostridiales	Clostridiaceae
973	0	0	0	0	0	0	0	0	0	0	0	0	0	0	0	0	0	0	0	0	0	0	0	0	Bacteria	Firmicutes	Clostridia	Clostridiales	Lachnospiraceae	Blautia
974	0	0	0	0	0	0	0	0	0	0	0	0	0	0	0	0	0	0	0	0	0	0	0	0	Bacteria	Firmicutes	Clostridia	Clostridiales	Ruminococcaceae	Faecalibacterium	prausnitzii
975	0	0	0	0	0	0	0.142857	0	0	0	0	0	0	0	0	0	0	0	0	0	0	0	0	0	Bacteria	Actinobacteria	Actinobacteria	Actinomycetales	Corynebacteriaceae	Corynebacterium
976	0	0	0	0	0	0	0	0	0	0	0	0	0	0	0	0	0	0	0	0	0	0	0	0	Bacteria	Firmicutes	Clostridia	Clostridiales	Lachnospiraceae	Lachnospira
977	0	0	0	0	0	0	0	0	0	0	0	0	0	0	0	0.0714286	0	0	0	0	0	0	0	0	Bacteria	Tenericutes	Mollicutes	RF39
978	0	0	0	0	0	0	0	0	0	0	0	0	0	0	0	0	0	0	0	0	0	0	0	0	Bacteria	Firmicutes	Clostridia	Coriobacteriales
979	0	0	0	0	0	0	0	0	0	0	0	0	0	0	0	0	0	0	0	0	0	0	0	0	Bacteria	Tenericutes	Mollicutes	RF39
980	0	0	0	0	0	0	0	0	0	0	0	0	0	0	0	0	0	0	0	0	0	0	0	0	Bacteria	Firmicutes	Clostridia	Clostridiales	Ruminococcaceae	Ruminococcus
981	0	0	0	0	0	0	0	0	0	0	0	0	0	0	0	0	0	0	0	0.0714286	0	0	0	0	Bacteria	Firmicutes	Clostridia	Coriobacteriales
982	0	0	0	0.0714286	0	0	0	0	0	0	0	0	0	0	0.142857	0	0	0	0	0	0	0	0	0	Bacteria	Firmicutes	Bacilli	Lactobacillales	Streptococcaceae
983	0	0	0	0	0	0	0	0	0	0	0	0	0	0	0	0	0	0	0	0	0	0	0	0	Bacteria	Firmicutes	Clostridia	Clostridiales	Ruminococcaceae	Oscillospira
984	0	0	0	0	0	0	0	0	0	0	0	0	0	0	0	0.0714286	0	0	0	0	0	0	0	0	Bacteria	Firmicutes	Clostridia	Clostridiales	Ruminococcaceae	Ruminococcus
985	0	0	0	0	0	0	0	0	0	0	0.0714286	0	0	0	0	0	0	0	0	0	0	0	0	0	Bacteria	Proteobacteria	Gammaproteobacteria	Enterobacteriales	Enterobacteriaceae
986	0	0	0	0.0714286	0	0	0	0	0	0	0	0	0	0	0	0	0	0	0	0	0	0	0	0	Bacteria	Firmicutes	Erysipelotrichi	Erysipelotrichales	Erysipelotrichaceae	Allobaculum
987	0	0.142857	0	0	0	0	0	0	0	0	0	0	0	0	0	0	0	0	0	0	0	0	0	0	Bacteria	Proteobacteria	Betaproteobacteria	Tremblayales
988	0	0	0	0	0	0	0	0	0	0	0	0	0	0	0	0	0	0	0	0	0	0	0	0	Bacteria	Firmicutes	Clostridia	Clostridiales	Lachnospiraceae	[Ruminococcus]
989	0	0	0	0	0	0	0	0	0	0	0	0	0	0	0	0.142857	0	0	0	0	0	0	0	0	Bacteria	Firmicutes	Clostridia	Clostridiales	Peptococcaceae	Desulfotomaculum
990	0	0	0	0	0	0	0	0	0	0	0	0	0	0	0	0	0	0	0	0	0	0	0	0	Bacteria	Firmicutes	Clostridia
991	0	0	0	0	0	0	0	0	0	0	0	0	0	0	0	0	0	0	0	0	0	0	0	0	Bacteria	Firmicutes	Clostridia	Clostridiales	Lachnospiraceae
992	0	0	0	0	0	0	0	0	0	0	0	0	0	0	0	0	0	0	0	0	0	0	0	0	Bacteria	Firmicutes	Erysipelotrichi	Erysipelotrichales	Erysipelotrichaceae	Erysipelothrix
993	0	0	0	0	0	0	0	0	0	0	0	0	0	0	0	0	0	0	0	0	0	0	0	0	Bacteria	Thermi	Deinococci	Deinococcales	Deinococcaceae	Deinococcus
994	0	0	0	0	0.0714286	0	0	0	0	0	0	0	0	0	0	0	0	0	0	0	0	0	0	0	Bacteria	Firmicutes	Clostridia	Clostridiales	Ruminococcaceae
995	0	0	0	0	0	0	0	0	0	0	0	0	0	0	0	0	0	0	0	0	0	0	0.0714286	0	Bacteria	Bacteroidetes	Flavobacteriia	Flavobacteriales	Blattabacteriaceae	Blattabacterium
996	0	0	0	0	0	0	0	0	0	0	0	0	0	0	0	0	0	0	0	0	0	0	0	0	Bacteria	Firmicutes	Bacilli	Lactobacillales	Lactobacillaceae	Lactobacillus
997	0	0	0	0	0	0	0	0	0	0	0	0	0.0714286	0	0	0	0	0	0	0	0	0	0	0	Bacteria	Bacteroidetes	Bacteroidia	Bacteroidales	S24-7
998	0	0	0.0714286	0	0	0	0	0	0	0.0714286	0	0	0	0	0	0	0	0	0	0	0	0	0	0	Bacteria	Firmicutes	Clostridia	Clostridiales	Ruminococcaceae	Ruminococcus
999	0	0	0.142857	0	0	0	0	0	0	0	0	0	0	0	0	0	0	0	0	0	0	0	0	0	Bacteria	Tenericutes	Mollicutes	RF39
1000	0	0	0	0	0	0	0	0	0	0	0	0	0	0	0	0	0	0	0	0	0	0	0	0	Bacteria	Elusimicrobia	Elusimicrobia	Elusimicrobiales	Elusimicrobiaceae
1001	0	0	0	0	0	0	0	0	0	0	0	0	0	0	0	0	0	0	0	0	0	0	0	0	Bacteria	Bacteroidetes	Bacteroidia	Bacteroidales	Bacteroidaceae	Bacteroides
1002	0	0	0	0	0	0	0	0	0	0	0	0	0	0	0	0	0	0	0.0714286	0	0	0	0	0	Bacteria	Firmicutes	Clostridia	Clostridiales	Ruminococcaceae
1003	0	0	0	0	0	0	0	0	0	0	0	0	0	0	0	0	0	0	0	0	0	0	0	0	Bacteria	Bacteroidetes	Bacteroidia	Bacteroidales	Bacteroidaceae	Bacteroides
1004	0	0	0	0	0	0	0	0	0	0	0	0	0	0	0	0	0	0	0	0	0	0	0	0	Bacteria	Firmicutes	Clostridia	Clostridiales	Ruminococcaceae	Ruminococcus
1005	0	0	0	0	0	0	0	0	0	0	0	0	0	0	0	0	0	0	0	0	0	0	0	0.0714286	Bacteria	Firmicutes	Clostridia	Clostridiales	Ruminococcaceae	Ruminococcus
1006	0	0	0	0	0	0	0	0	0	0	0	0	0	0	0	0	0	0	0	0	0	0	0	0	Bacteria	Firmicutes	Bacilli	Lactobacillales	Carnobacteriaceae	Trichococcus
1007	0	0	0	0	0	0	0	0	0	0	0	0	0	0	0	0	0	0	0	0	0	0	0	0	Bacteria	Firmicutes	Clostridia	Clostridiales	Ruminococcaceae	Ruminococcus
1008	0	0	0	0	0	0	0	0	0	0	0	0	0	0	0	0	0	0	0	0	0	0	0	0	Bacteria	Firmicutes	Clostridia	Clostridiales	Ruminococcaceae
1009	0	0	0	0	0	0	0	0	0	0	0	0	0	0	0	0	0	0	0	0	0	0	0	0	Bacteria	Firmicutes	Clostridia	Clostridiales	Veillonellaceae	Succiniclasticum
1010	0	0	0	0	0	0	0	0	0	0	0	0	0	0	0	0	0	0	0	0	0	0	0	0	Bacteria	Firmicutes	Bacilli	Lactobacillales	Aerococcaceae
1011	0	0	0	0	0	0	0	0	0	0	0	0	0.0714286	0	0	0	0	0	0	0	0	0	0	0	Bacteria	Firmicutes	Bacilli	Lactobacillales	Lactobacillaceae
1012	0	0	0	0	0	0	0	0	0	0	0	0	0	0	0	0	0	0	0	0	0	0	0	0	Bacteria	Firmicutes	Clostridia	Coriobacteriales
1013	0	0	0	0	0	0	0	0	0	0	0	0.0714286	0	0	0	0	0	0	0	0	0	0	0	0	Bacteria	Firmicutes	Clostridia
1014	0	0	0	0	0	0	0	0	0	0	0	0	0	0	0	0	0	0	0	0	0	0	0	0	Bacteria	Proteobacteria	Gammaproteobacteria	Enterobacteriales	Enterobacteriaceae	Klebsiella
1015	0	0	0	0	0	0	0	0	0	0	0	0.0714286	0	0	0	0	0	0	0	0	0	0	0	0	Bacteria	Firmicutes	Clostridia	Clostridiales	Ruminococcaceae	Ruminococcus
1016	0	0	0	0	0	0	0	0	0	0	0	0	0	0	0	0	0	0	0	0	0	0	0	0	Bacteria	Bacteroidetes	Bacteroidia	Bacteroidales
1017	0	0	0	0	0	0	0	0	0	0	0	0	0	0	0	0	0	0	0	0	0	0	0	0	Bacteria	Bacteroidetes	Bacteroidia	Bacteroidales	Prevotellaceae	Prevotella	copri
1018	0	0	0	0	0	0	0	0	0	0	0	0	0	0	0	0.0714286	0	0	0	0	0	0	0	0	Bacteria	Firmicutes	Clostridia	Clostridiales	Lachnospiraceae
1019	0	0	0	0	0	0	0	0	0	0	0	0	0	0	0	0	0	0	0	0	0	0	0	0	Bacteria	Firmicutes	Clostridia	Clostridiales
1020	0	0	0	0	0	0	0	0	0	0.0714286	0	0	0	0	0	0	0	0	0	0	0	0	0	0	Bacteria	Firmicutes	Clostridia	Clostridiales	Lachnospiraceae	Lachnospira
1021	0	0	0	0	0	0	0	0	0	0	0	0	0	0	0	0	0	0	0	0	0	0	0	0	Bacteria	Firmicutes	Bacilli	Lactobacillales	Aerococcaceae	Facklamia
1022	0	0	0	0	0	0	0	0	0	0	0	0	0	0	0	0	0	0	0	0	0	0	0	0	Bacteria	Firmicutes	Clostridia	Clostridiales	Lachnospiraceae
1023	0	0	0	0	0	0	0	0.0714286	0	0	0	0	0	0	0	0	0	0	0	0	0	0	0	0	Bacteria	Firmicutes	Clostridia	Clostridiales	Clostridiaceae
1024	0	0	0	0	0	0	0	0	0	0	0	0	0	0	0	0	0.142857	0	0	0	0	0	0	0	Bacteria	Firmicutes	Bacilli	Bacillales	Bacillaceae	Bacillus
1025	0	0	0	0	0	0	0	0	0	0	0	0	0	0	0	0	0	0	0	0	0	0	0	0	Bacteria	Bacteroidetes	Bacteroidia	Bacteroidales	Prevotellaceae	Prevotella	copri
1026	0	0	0	0	0	0	0	0	0	0	0	0	0	0	0	0	0	0.142857	0	0	0	0	0	0	Bacteria	Firmicutes	Clostridia	Clostridiales	Ruminococcaceae	Oscillospira
1027	0	0	0	0	0	0	0	0	0	0	0	0	0	0	0	0	0	0	0	0	0	0	0	0	Bacteria	Firmicutes	Clostridia	Clostridiales	Lachnospiraceae
1028	0	0	0	0	0	0	0	0	0	0	0	0	0	0	0	0	0	0	0	0	0	0	0	0	Bacteria	Firmicutes	Clostridia	Clostridiales	Lachnospiraceae
1029	0	0	0	0	0	0	0	0	0	0	0	0	0	0	0	0	0	0.0714286	0	0	0	0	0	0	Bacteria	Firmicutes	Erysipelotrichi	Erysipelotrichales	Erysipelotrichaceae	Erysipelothrix
1030	0	0	0	0	0.0714286	0	0	0	0	0	0	0	0	0	0.0714286	0	0	0	0	0	0	0	0	0	Bacteria	Tenericutes	Mollicutes	RF39
1031	0	0	0	0	0	0	0	0	0	0	0	0	0	0	0	0	0	0	0	0	0	0	0	0	Bacteria	Bacteroidetes	Bacteroidia	Bacteroidales
1032	0	0	0	0	0	0	0	0	0	0	0	0	0	0	0	0	0	0	0	0	0	0	0	0	Bacteria	Firmicutes	Clostridia	Clostridiales	Clostridiaceae
1033	0	0	0	0	0	0	0	0	0	0	0	0	0	0	0	0	0	0	0	0	0	0	0	0	Bacteria	Firmicutes	Clostridia	Clostridiales	Clostridiaceae
1034	0	0	0	0	0	0	0	0	0	0	0	0	0	0	0	0.0714286	0	0	0	0	0	0	0	0	Bacteria	Bacteroidetes	Bacteroidia	Bacteroidales	Prevotellaceae	Prevotella	copri
1035	0	0	0	0.0714286	0	0	0	0	0	0	0	0	0	0	0	0	0	0	0	0	0	0	0	0	Bacteria	Firmicutes	Clostridia	Coriobacteriales
1036	0	0	0	0	0	0	0	0	0	0	0	0	0	0	0	0	0	0	0	0	0	0	0	0	Bacteria	Firmicutes	Clostridia	Clostridiales	Ruminococcaceae
1037	0	0	0	0	0	0	0	0	0.0714286	0	0	0	0	0	0	0	0	0	0	0	0	0	0	0	Bacteria	Bacteroidetes	Bacteroidia	Bacteroidales	S24-7
1038	0	0	0	0	0	0	0	0	0	0	0	0	0	0	0	0.0714286	0	0	0	0	0	0	0	0	Bacteria	Proteobacteria	Betaproteobacteria	Burkholderiales	Alcaligenaceae	Sutterella
1039	0	0	0	0	0	0	0	0	0	0.0714286	0	0	0	0	0	0	0	0	0	0	0	0	0	0	Bacteria	Bacteroidetes	Bacteroidia	Bacteroidales	Prevotellaceae	Prevotella
1040	0	0	0	0	0	0	0	0	0	0	0	0	0	0	0	0	0	0	0	0	0	0	0	0	Bacteria	Firmicutes	Clostridia	Clostridiales	Ruminococcaceae	Oscillospira
1041	0	0	0	0	0	0	0	0	0	0	0	0	0	0	0	0.0714286	0	0	0	0	0	0	0	0	Bacteria	Firmicutes	Clostridia	Clostridiales	Ruminococcaceae
1042	0	0	0	0	0	0	0	0	0	0	0	0	0	0	0	0	0	0.0714286	0	0	0	0	0	0	Bacteria	Firmicutes	Clostridia	Clostridiales
1043	0	0	0	0	0	0	0	0	0	0	0	0	0	0	0	0	0	0	0	0	0	0	0	0	Bacteria	Firmicutes	Clostridia	Clostridiales	Ruminococcaceae
1044	0	0	0	0	0	0	0	0	0	0	0	0	0	0	0	0	0	0	0	0	0	0	0	0	Bacteria	Bacteroidetes	Bacteroidia	Bacteroidales	Prevotellaceae	Prevotella
1045	0	0	0	0	0	0	0	0	0	0	0	0	0	0	0	0	0	0	0	0	0	0	0	0	Bacteria	Firmicutes	Clostridia	Clostridiales	Ruminococcaceae
1046	0	0	0	0	0	0	0	0	0	0	0	0	0	0	0	0	0	0	0	0	0	0	0	0	Bacteria	Firmicutes	Clostridia	Clostridiales	Ruminococcaceae
1047	0	0	0	0	0	0	0	0	0	0	0	0	0	0	0	0	0	0	0	0	0	0	0	0	Bacteria	Firmicutes	Clostridia	Coriobacteriales
1048	0	0	0	0	0	0	0	0	0	0	0	0	0	0	0	0	0	0	0	0	0	0	0	0	Bacteria	Firmicutes	Clostridia	Clostridiales	Ruminococcaceae	Ruminococcus
1049	0	0	0	0	0	0	0	0	0	0	0	0	0	0	0	0	0	0	0	0.142857	0	0	0	0	Bacteria	Firmicutes	Clostridia	Clostridiales	Ruminococcaceae
1050	0	0	0	0	0	0	0	0	0	0	0	0	0	0	0	0	0	0	0	0	0	0	0	0	Bacteria	Firmicutes	Bacilli	Lactobacillales	Streptococcaceae	Streptococcus
1051	0	0	0	0	0	0	0	0	0	0	0	0	0	0	0	0	0	0	0	0	0	0	0	0	Bacteria	Firmicutes	Bacilli	Lactobacillales	Carnobacteriaceae	Trichococcus
1052	0	0	0	0	0	0	0	0	0	0	0	0	0	0	0	0	0	0	0	0	0	0	0	0	Bacteria	Firmicutes	Clostridia	Coriobacteriales
1053	0	0	0	0	0	0	0	0	0	0	0	0	0	0	0	0	0	0	0	0	0	0	0	0	Bacteria	Firmicutes	Clostridia	Coriobacteriales
1054	0	0	0	0	0	0	0	0	0	0	0	0	0	0	0	0	0	0	0	0	0	0	0	0	Bacteria	Bacteroidetes	Bacteroidia	Bacteroidales	Prevotellaceae	Prevotella
1055	0.0714286	0	0	0	0	0	0	0	0	0	0	0	0	0	0	0	0	0	0	0	0	0	0	0	Bacteria	Firmicutes	Clostridia	Clostridiales	Ruminococcaceae
1056	0	0	0	0	0	0	0	0	0	0	0	0	0	0	0	0	0	0	0	0	0	0	0	0	Bacteria	Bacteroidetes	Bacteroidia	Bacteroidales	S24-7
1057	0	0	0	0	0	0	0	0	0	0	0.142857	0	0	0	0	0	0	0	0	0	0	0	0	0	Bacteria	Fibrobacteres	Fibrobacteria	Fibrobacterales	Fibrobacteraceae	Fibrobacter
1058	0	0	0	0	0	0	0	0	0	0	0	0	0	0	0	0	0	0	0	0	0	0	0	0	Bacteria	Firmicutes	Clostridia	Clostridiales	Ruminococcaceae
1059	0	0.0714286	0	0	0	0	0	0	0	0	0	0	0	0	0	0	0	0	0	0	0	0	0	0	Bacteria	Bacteroidetes	Bacteroidia	Bacteroidales	Prevotellaceae	Prevotella
1060	0	0	0	0	0	0	0.0714286	0	0	0	0.0714286	0	0	0	0	0	0	0	0	0	0	0	0	0	Bacteria	Proteobacteria	Gammaproteobacteria	Pseudomonadales	Pseudomonadaceae
1061	0	0	0	0	0	0	0	0	0	0	0	0.142857	0	0	0	0	0	0	0	0	0	0	0.0714286	0	Bacteria	Firmicutes	Clostridia	Clostridiales	Ruminococcaceae	Oscillospira
1062	0	0	0	0	0	0	0	0	0	0	0	0	0	0	0	0	0	0	0	0	0	0	0	0	Bacteria	Bacteroidetes	Bacteroidia	Bacteroidales	S24-7
1063	0	0	0	0	0	0	0	0	0	0	0	0	0	0	0	0	0	0	0	0	0	0	0	0.0714286	Bacteria	Firmicutes	Erysipelotrichi	Erysipelotrichales	Erysipelotrichaceae	p-75-a5
1064	0	0	0	0	0	0	0	0	0	0	0	0	0	0	0	0	0	0	0	0	0	0	0	0	Bacteria	Firmicutes	Clostridia	Clostridiales	Ruminococcaceae
1065	0	0	0	0	0	0	0	0	0	0	0	0	0	0	0	0	0	0	0	0	0	0	0	0	Bacteria	Firmicutes	Clostridia	Clostridiales
1066	0	0	0	0	0	0	0	0	0	0	0	0	0	0	0	0	0	0	0	0	0	0	0	0	Bacteria	Firmicutes	Clostridia	Clostridiales
1067	0	0	0	0	0	0	0	0	0	0.0714286	0	0	0	0	0	0	0	0	0	0	0	0	0	0	Bacteria	Proteobacteria	Gammaproteobacteria	Aeromonadales
1068	0	0	0	0	0	0	0	0	0	0	0	0	0	0	0	0	0	0.0714286	0	0	0	0	0	0	Bacteria	Bacteroidetes	Bacteroidia	Bacteroidales	S24-7
1069	0	0	0	0	0	0	0	0	0	0	0	0	0	0	0	0	0	0	0	0	0	0	0	0	Bacteria	Firmicutes	Clostridia	Clostridiales
1070	0	0	0	0	0	0	0	0	0	0	0	0	0	0	0	0	0	0	0	0	0	0	0	0	Bacteria	Cyanobacteria	4C0d-2	YS2
1071	0	0	0	0	0	0	0	0	0	0	0	0	0	0	0	0	0	0	0	0	0	0	0	0	Bacteria	Firmicutes	Clostridia	Clostridiales	Ruminococcaceae
1072	0	0	0	0	0	0	0	0	0	0	0	0	0	0	0	0	0	0	0	0	0	0	0	0	Bacteria	Firmicutes	Clostridia	Coriobacteriales
1073	0	0	0	0	0	0	0	0	0	0	0	0	0	0	0	0	0	0	0	0	0	0	0	0	Bacteria	Firmicutes	Clostridia	Coriobacteriales
1074	0	0	0	0	0	0	0	0	0	0	0	0	0	0	0	0	0	0	0	0	0	0	0	0	Bacteria	Firmicutes	Clostridia	Clostridiales	Lachnospiraceae	[Ruminococcus]
1075	0	0	0	0	0	0	0	0	0	0	0	0	0	0	0	0.214286	0	0	0	0.0714286	0	0	0	0	Bacteria	Firmicutes	Clostridia	Clostridiales	Ruminococcaceae	Oscillospira
1076	0	0	0	0	0	0	0	0	0	0	0	0	0	0	0	0	0	0	0	0	0	0	0	0	No blast hit
1077	0	0	0	0	0	0	0	0	0	0	0	0	0	0	0	0.0714286	0	0	0	0	0	0	0	0	Bacteria	Bacteroidetes	Bacteroidia	Bacteroidales	Prevotellaceae	Prevotella
1078	0	0	0	0	0	0	0	0	0	0	0	0	0	0	0	0	0	0	0	0	0	0	0	0	Bacteria	Firmicutes	Clostridia	Clostridiales	Lachnospiraceae	Roseburia
1079	0	0	0	0	0	0	0	0	0	0	0	0	0	0	0	0	0	0	0	0	0	0	0	0	Bacteria	Bacteroidetes	Bacteroidia	Bacteroidales	Prevotellaceae	Prevotella	stercorea
1080	0	0	0	0	0	0	0	0	0	0	0	0	0	0	0	0	0	0	0	0	0	0.0714286	0	0	Bacteria	Firmicutes	Bacilli	Turicibacterales	Turicibacteraceae	Turicibacter
1081	0	0	0	0	0	0	0	0	0	0	0	0	0	0	0	0	0	0	0	0	0	0	0	0	Bacteria	Firmicutes	Clostridia
1082	0	0	0	0	0	0	0.0714286	0.0714286	0	0	0	0	0	0	0	0	0	0	0	0	0	0	0	0	Bacteria	Firmicutes	Clostridia	Clostridiales	Ruminococcaceae
1083	0	0	0	0	0	0	0	0	0	0	0	0	0	0	0	0	0	0	0	0	0	0	0	0	Bacteria	Firmicutes	Bacilli	Lactobacillales	Aerococcaceae	Facklamia
1084	0	0	0	0	0	0	0	0	0	0	0	0	0	0	0	0	0	0	0	0	0	0	0	0.0714286	No blast hit
1085	0	0	0	0	0	0	0	0	0	0	0	0	0	0	0	0	0	0	0	0	0	0	0	0	Bacteria	Firmicutes	Clostridia	Clostridiales	Ruminococcaceae	Ruminococcus
1086	0	0	0	0	0	0	0	0	0	0	0	0	0	0	0	0	0	0	0	0	0	0	0	0.0714286	Bacteria	Firmicutes	Clostridia	Coriobacteriales
1087	0	0	0	0	0	0	0	0	0	0	0	0	0	0	0	0	0	0	0	0	0	0	0	0.0714286	Bacteria	Firmicutes	Clostridia	Clostridiales	Ruminococcaceae
1088	0	0	0	0	0	0	0	0	0	0	0.0714286	0	0	0	0	0	0	0	0	0	0	0	0	0	Bacteria	Firmicutes	Bacilli	Lactobacillales	Streptococcaceae	Streptococcus
1089	0	0	0	0	0	0	0	0	0	0	0.142857	0	0	0	0	0	0	0	0	0	0	0	0	0	Bacteria	Firmicutes	Clostridia	Coriobacteriales
1090	0	0	0	0	0	0	0	0	0	0	0	0	0	0	0	0	0	0	0	0	0	0	0	0	Bacteria	Proteobacteria	Gammaproteobacteria	Aeromonadales	Succinivibrionaceae	Succinivibrio
1091	0	0	0	0	0	0	0	0	0	0	0	0	0	0	0	0	0	0	0	0	0	0.142857	0	0	Bacteria	Firmicutes	Clostridia	Clostridiales	Lachnospiraceae
1092	0	0	0	0	0	0	0.0714286	0	0	0	0	0	0	0	0	0	0	0	0	0	0	0	0	0	Bacteria	Firmicutes	Clostridia	Coriobacteriales
1093	0	0	0	0	0	0	0	0	0	0	0	0	0	0	0	0.142857	0	0	0	0	0	0	0	0	Bacteria	Firmicutes	Clostridia	Clostridiales	Ruminococcaceae
1094	0	0	0	0	0	0	0	0	0	0	0	0	0	0	0	0	0	0	0	0	0	0	0	0	Bacteria	Firmicutes	Clostridia	Clostridiales	Lachnospiraceae	[Ruminococcus]
1095	0	0	0	0	0	0	0	0	0	0.0714286	0	0	0	0	0	0	0	0	0	0	0	0	0	0	Bacteria	Firmicutes	Clostridia	Coriobacteriales
1096	0	0	0	0	0	0	0	0	0	0	0	0	0	0	0	0	0	0	0	0	0	0	0	0	Bacteria	Firmicutes	Clostridia	Clostridiales	Ruminococcaceae	Oscillospira
1097	0	0	0	0	0	0	0	0	0	0	0	0	0	0	0	0	0	0	0	0	0	0	0	0	Bacteria	Bacteroidetes	Bacteroidia	Bacteroidales
1098	0	0	0	0	0	0	0	0	0	0	0	0	0	0	0	0	0	0	0	0	0	0	0	0	Bacteria	Firmicutes	Clostridia	Clostridiales	Ruminococcaceae	Ruminococcus
1099	0	0	0	0	0	0	0	0.142857	0	0	0	0	0	0	0	0	0	0	0	0	0	0	0	0	Bacteria	Proteobacteria	Gammaproteobacteria	Enterobacteriales	Enterobacteriaceae	Enterobacter	hormaechei
1100	0	0	0	0	0	0	0	0	0	0	0	0	0	0	0	0	0	0	0	0	0	0	0	0.0714286	Bacteria	Firmicutes	Clostridia	Clostridiales	Ruminococcaceae	Ruminococcus
1101	0	0	0.0714286	0	0	0	0	0	0	0	0	0	0	0	0	0	0	0	0	0	0	0	0	0	Bacteria	Firmicutes	Clostridia	Clostridiales	Lachnospiraceae	Dorea
1102	0	0	0	0	0	0	0	0	0	0	0	0	0	0	0	0	0	0	0	0	0	0	0	0	Bacteria	Proteobacteria	Betaproteobacteria	Burkholderiales	Alcaligenaceae	Sutterella
1103	0	0	0	0	0	0	0	0	0	0	0	0	0	0	0	0	0	0	0	0	0	0	0	0	Bacteria	Tenericutes	Mollicutes	RF39
1104	0	0	0	0	0	0.142857	0	0	0	0	0	0	0	0	0	0	0	0	0	0	0	0	0	0	Bacteria	Proteobacteria	Gammaproteobacteria	Enterobacteriales	Enterobacteriaceae	Klebsiella
1105	0	0	0.0714286	0	0	0	0	0	0	0	0	0	0	0.0714286	0	0	0	0	0	0	0	0	0	0	Bacteria	Firmicutes	Clostridia	Clostridiales	Lachnospiraceae	Blautia
1106	0	0.0714286	0	0	0	0	0	0	0	0	0	0	0	0	0	0	0	0	0	0	0	0	0	0	Bacteria	Firmicutes	Clostridia	Clostridiales	Ruminococcaceae
1107	0	0	0	0	0	0	0	0	0	0	0	0	0	0	0	0	0	0	0	0	0.0714286	0	0	0	Bacteria	Firmicutes	Clostridia	Clostridiales	Ruminococcaceae	Ruminococcus
1108	0	0	0	0	0	0	0	0	0	0	0	0	0	0	0	0	0	0	0	0	0	0	0	0	Bacteria	Firmicutes	Clostridia	Clostridiales	Ruminococcaceae	Faecalibacterium	prausnitzii
1109	0	0	0	0	0	0	0	0	0	0	0.142857	0	0	0	0	0	0	0	0	0	0	0	0	0	Bacteria	Firmicutes	Clostridia	Coriobacteriales
1110	0	0	0	0	0	0	0	0	0	0	0	0	0	0	0	0	0	0	0	0	0.0714286	0	0	0	Bacteria	Bacteroidetes	Bacteroidia	Bacteroidales	S24-7
1111	0	0	0	0	0	0	0	0	0	0	0	0	0	0	0	0	0	0	0	0	0	0.0714286	0	0	Bacteria	Tenericutes	Mollicutes	Anaeroplasmatales
1112	0	0.142857	0	0	0	0	0	0	0	0	0	0	0	0	0	0	0	0	0	0	0	0	0	0	Bacteria	Firmicutes	Clostridia	Clostridiales	Ruminococcaceae	Oscillospira
1113	0	0	0	0	0	0	0	0	0	0	0	0	0	0	0	0	0	0	0	0	0	0	0	0	Bacteria	Proteobacteria	Gammaproteobacteria	Pseudomonadales	Moraxellaceae	Acinetobacter	johnsonii
1114	0	0	0	0	0	0	0	0	0	0	0	0	0	0	0	0	0	0	0.0714286	0	0	0	0	0	Bacteria	Firmicutes	Clostridia	Clostridiales	Ruminococcaceae	Oscillospira
1115	0	0	0	0	0	0	0	0	0	0	0	0	0	0	0	0	0	0	0	0	0	0	0	0	Bacteria	Bacteroidetes	Bacteroidia	Bacteroidales	Prevotellaceae	Prevotella	copri
1116	0	0.142857	0	0	0	0	0	0	0	0	0	0	0	0	0	0	0	0	0	0	0	0	0	0	Bacteria	Proteobacteria	Gammaproteobacteria	Enterobacteriales	Enterobacteriaceae	Klebsiella
1117	0	0	0	0	0	0	0	0	0	0	0	0	0.0714286	0	0	0	0	0	0	0	0	0	0	0	Bacteria	Tenericutes	Mollicutes	RF39
1118	0	0	0	0	0	0	0	0	0	0	0	0	0	0	0	0	0	0	0	0	0	0	0	0	Bacteria	Firmicutes	Bacilli	Lactobacillales	Lactobacillaceae
1119	0	0	0	0	0	0	0	0	0	0	0	0	0	0	0	0	0	0	0	0	0	0	0	0	Bacteria	Bacteroidetes	Bacteroidia	Bacteroidales	Bacteroidaceae	Bacteroides
1120	0	0	0	0	0	0	0	0	0	0	0	0	0	0	0	0	0	0	0	0	0	0	0	0	Bacteria	Firmicutes	Clostridia	Clostridiales	Ruminococcaceae	Ruminococcus
1121	0	0	0	0	0	0	0	0	0	0	0	0	0	0	0	0.0714286	0	0	0	0	0	0	0	0	Bacteria	Firmicutes	Clostridia	Clostridiales	Veillonellaceae	Megasphaera
1122	0	0	0	0	0	0	0	0	0	0.0714286	0	0	0	0	0	0	0	0	0	0	0	0	0	0	Bacteria	Proteobacteria	Alphaproteobacteria	Sphingomonadales	Sphingomonadaceae	Sphingomonas
1123	0	0	0	0	0	0	0	0	0	0	0	0	0	0	0	0	0	0	0	0	0	0	0	0	Bacteria	Actinobacteria	Actinobacteria	Bifidobacteriales	Bifidobacteriaceae	Bifidobacterium	pseudolongum
1124	0	0	0	0	0	0	0	0	0	0	0	0	0	0	0	0	0	0	0	0	0	0	0	0	Bacteria	Firmicutes	Clostridia	Clostridiales	Veillonellaceae
1125	0	0	0	0	0	0	0	0	0	0	0	0	0	0	0	0	0	0	0	0	0	0	0	0	Bacteria	Firmicutes	Clostridia	Clostridiales	Ruminococcaceae
1126	0	0	0	0	0	0.0714286	0	0	0	0	0	0	0	0	0	0	0	0	0	0	0	0	0	0	Bacteria	Firmicutes	Clostridia
1127	0	0	0	0	0	0	0	0	0	0	0	0	0	0	0	0	0	0	0	0	0	0	0	0	Bacteria	Firmicutes	Bacilli	Bacillales
1128	0	0	0	0	0	0	0	0	0	0	0	0	0	0	0	0	0	0	0	0	0	0	0	0	Bacteria	Firmicutes	Clostridia	Clostridiales	Clostridiaceae
1129	0	0	0	0	0	0	0	0	0	0	0	0	0	0	0	0	0	0	0	0	0	0	0	0	Bacteria	Bacteroidetes	Flavobacteriia	Flavobacteriales	Cryomorphaceae	Fluviicola
1130	0	0	0	0	0	0	0	0	0	0	0	0	0	0	0	0	0	0	0	0	0	0	0	0	Bacteria	Firmicutes	Clostridia	Clostridiales	Ruminococcaceae	Ruminococcus
1131	0	0	0	0	0	0	0	0	0	0	0	0	0	0	0	0.142857	0	0	0	0	0	0	0	0	Bacteria	Bacteroidetes	Bacteroidia	Bacteroidales	Prevotellaceae	Prevotella
1132	0	0	0	0	0	0	0	0	0	0	0	0	0	0.0714286	0	0	0	0	0	0	0	0	0	0	Bacteria	Firmicutes	Clostridia	Clostridiales	Lachnospiraceae
1133	0	0	0	0	0	0.0714286	0	0	0	0	0	0	0	0	0	0	0	0	0	0	0	0	0	0	Bacteria	Firmicutes	Clostridia	Clostridiales	Ruminococcaceae	Ruminococcus
1134	0	0	0	0	0.0714286	0	0	0	0	0	0	0	0	0	0	0	0	0	0	0	0	0	0	0	Bacteria	Cyanobacteria	4C0d-2	YS2
1135	0	0	0	0	0	0	0	0	0	0	0	0	0	0	0	0	0	0	0	0	0	0	0	0	Bacteria	Firmicutes	Clostridia	Clostridiales	Syntrophomonadaceae	Syntrophomonas
1136	0	0	0	0	0	0	0	0	0	0	0	0	0	0	0	0	0	0	0	0	0	0	0	0	Bacteria	Bacteroidetes	Bacteroidia	Bacteroidales
1137	0	0	0	0	0	0	0	0	0	0	0	0	0	0	0	0	0	0	0	0	0	0	0	0	Bacteria	Firmicutes	Clostridia	Clostridiales	Ruminococcaceae	Ruminococcus
1138	0	0	0	0	0	0	0	0	0	0	0	0	0	0	0	0	0	0	0	0	0	0	0	0	Bacteria	Proteobacteria	Gammaproteobacteria	Xanthomonadales	Xanthomonadaceae
1139	0	0	0	0	0	0	0	0	0	0	0	0	0	0	0	0	0	0	0.0714286	0	0	0	0	0	Bacteria	Proteobacteria	Deltaproteobacteria	Desulfovibrionales	Desulfovibrionaceae	Desulfovibrio
1140	0	0	0	0	0	0	0	0	0	0	0	0	0	0	0	0	0	0	0	0	0	0	0	0	Bacteria	Firmicutes	Clostridia
1141	0	0	0	0	0	0	0	0	0	0	0	0	0	0	0	0	0	0	0	0	0	0	0	0	Bacteria	Firmicutes	Clostridia	Clostridiales	Ruminococcaceae
1142	0	0	0	0	0	0	0	0	0	0	0	0	0	0	0	0	0	0	0	0	0	0	0	0	Bacteria	Firmicutes	Clostridia	Clostridiales	Ruminococcaceae
1143	0	0	0	0	0	0	0	0	0	0	0	0	0	0.0714286	0	0	0	0	0	0	0	0	0	0	Bacteria	Firmicutes	Clostridia	Clostridiales	Lachnospiraceae	Blautia
1144	0	0	0	0	0	0	0	0	0	0	0	0	0	0	0	0.142857	0	0	0	0	0.0714286	0	0	0	Bacteria	Bacteroidetes	Bacteroidia	Bacteroidales	S24-7
1145	0	0	0	0	0.142857	0.0714286	0	0	0	0	0	0	0	0	0	0	0	0	0	0	0	0	0	0	Bacteria	Actinobacteria	Actinobacteria	Actinomycetales	Corynebacteriaceae	Corynebacterium
1146	0	0	0.0714286	0	0	0	0	0	0	0	0	0	0	0	0	0	0	0	0	0	0	0	0	0	Bacteria	Bacteroidetes	Bacteroidia	Bacteroidales	[Paraprevotellaceae]	[Prevotella]
1147	0	0	0	0	0	0	0	0	0	0	0	0	0	0	0	0	0	0	0	0	0	0	0	0	Bacteria	Firmicutes	Clostridia	Clostridiales	Lachnospiraceae
1148	0	0	0	0	0	0	0	0	0	0	0	0	0	0	0	0	0	0	0	0	0	0	0	0	Bacteria	Firmicutes	Clostridia	Coriobacteriales
1149	0	0	0	0	0	0	0	0	0	0	0	0	0	0	0	0	0	0	0	0	0	0	0	0	Bacteria	Firmicutes	Clostridia	Clostridiales	Ruminococcaceae
1150	0	0	0	0	0	0	0	0	0	0	0	0	0	0	0	0	0	0	0	0	0	0	0	0	Bacteria	Firmicutes	Clostridia	Clostridiales	Ruminococcaceae
1151	0	0	0	0	0	0	0	0	0	0	0	0	0	0	0	0	0	0	0	0	0	0	0	0	Bacteria	Firmicutes	Clostridia	Clostridiales	Peptostreptococcaceae
1152	0	0	0	0	0	0	0	0	0	0	0	0	0	0	0	0	0	0	0	0	0.0714286	0	0	0	Bacteria	Firmicutes	Clostridia	Coriobacteriales
1153	0	0	0	0	0	0	0	0	0	0	0	0	0	0	0	0	0	0	0	0	0	0	0	0	Bacteria	Bacteroidetes	Bacteroidia	Bacteroidales	Prevotellaceae	Prevotella	stercorea
1154	0	0	0	0	0.0714286	0	0	0	0	0	0	0.0714286	0	0	0	0	0	0	0	0	0	0	0	0	Bacteria	Actinobacteria	Actinobacteria	Actinomycetales	Microbacteriaceae	Rathayibacter	caricis
1155	0	0	0	0	0	0	0	0	0	0	0	0	0	0	0	0	0	0	0	0	0	0	0	0	No blast hit
1156	0	0	0	0	0	0	0	0	0	0.0714286	0	0	0	0	0	0	0	0	0	0	0	0	0	0	Bacteria	Bacteroidetes	Bacteroidia	Bacteroidales	Prevotellaceae	Prevotella
1157	0.0714286	0	0	0	0	0	0	0	0	0	0	0	0	0	0	0	0	0	0	0	0	0	0	0	Bacteria	Firmicutes	Clostridia	Clostridiales	Ruminococcaceae	Oscillospira
1158	0	0	0	0	0	0	0	0	0	0	0	0	0	0	0	0	0	0	0	0	0	0	0	0	Bacteria	Firmicutes	Clostridia	Clostridiales	Veillonellaceae	Phascolarctobacterium
1159	0	0	0	0	0	0	0	0	0	0	0	0	0	0	0	0	0	0	0	0	0	0	0	0	Bacteria	Firmicutes	Clostridia	Clostridiales	Lachnospiraceae
1160	0	0	0	0	0	0	0	0	0	0	0	0	0	0	0	0.142857	0	0	0	0	0	0	0	0	Bacteria	Firmicutes	Clostridia	Clostridiales	Clostridiaceae
1161	0	0	0	0	0	0	0.0714286	0	0	0	0	0	0	0	0	0	0	0	0	0	0	0	0	0	Bacteria	Firmicutes	Clostridia	Clostridiales	Ruminococcaceae	Ruminococcus
1162	0	0	0	0	0	0	0	0	0	0	0	0	0	0	0	0	0	0	0	0	0	0	0	0	Bacteria	Firmicutes	Clostridia	Clostridiales	Veillonellaceae	Anaerovibrio
1163	0	0	0	0	0	0	0	0	0	0	0	0	0	0	0	0	0	0	0	0	0	0	0	0	Bacteria	Firmicutes	Clostridia	Clostridiales	Lachnospiraceae
1164	0	0	0	0	0	0	0	0	0	0	0	0	0	0	0	0	0	0	0	0	0	0	0	0	Bacteria	Bacteroidetes	Bacteroidia	Bacteroidales	Prevotellaceae	Prevotella	copri
1165	0	0	0	0	0	0	0	0	0	0	0	0	0	0	0	0	0.142857	0	0	0	0	0	0	0	Bacteria	Tenericutes	Mollicutes	RF39
1166	0	0	0	0	0	0	0	0	0	0	0	0	0	0	0	0	0	0	0	0.0714286	0	0	0	0	Bacteria	Firmicutes	Bacilli	Bacillales
1167	0	0	0	0	0	0	0	0	0	0	0	0	0	0	0	0	0	0	0	0	0	0	0	0	Bacteria	Firmicutes	Clostridia	Clostridiales	Ruminococcaceae
1168	0	0	0	0	0	0	0	0	0	0	0	0	0	0	0	0.0714286	0	0	0	0	0	0	0	0	Bacteria	Firmicutes	Clostridia	Clostridiales	Ruminococcaceae
1169	0	0	0	0.0714286	0	0	0	0	0	0	0	0	0	0	0	0	0	0	0	0.0714286	0	0	0	0	Bacteria	Firmicutes	Bacilli	Turicibacterales	Turicibacteraceae	Turicibacter
1170	0	0	0	0	0	0	0	0	0	0	0	0	0	0	0	0	0	0	0	0	0	0	0	0	Bacteria	Spirochaetes	Spirochaetes	Sphaerochaetales	Sphaerochaetaceae	Sphaerochaeta
1171	0	0	0	0	0	0	0	0	0	0	0	0	0	0	0	0	0	0	0	0	0	0	0	0	Bacteria	Firmicutes	Bacilli	Lactobacillales	Lactobacillaceae	Lactobacillus
1172	0	0	0.0714286	0	0	0	0	0	0	0	0	0	0	0	0	0	0	0	0	0	0	0	0	0	Bacteria	Firmicutes	Clostridia	Clostridiales	Ruminococcaceae	Ruminococcus
1173	0	0	0	0	0	0	0	0	0	0	0	0	0	0	0	0	0	0	0.0714286	0	0	0	0	0	Bacteria	Firmicutes	Clostridia	Clostridiales	Ruminococcaceae
1174	0	0	0	0	0	0	0	0	0	0	0	0	0	0	0.142857	0	0	0	0	0	0	0	0	0	Bacteria	Spirochaetes	Spirochaetes	Spirochaetales	Spirochaetaceae	Treponema
1175	0	0	0	0	0	0	0	0	0	0	0	0	0	0	0	0	0	0	0	0	0	0	0	0	Bacteria	Bacteroidetes	Bacteroidia	Bacteroidales	S24-7
1176	0	0	0	0	0	0	0	0	0	0	0	0	0	0	0	0	0	0	0	0	0	0	0	0	Bacteria	Firmicutes	Clostridia	Clostridiales	Ruminococcaceae
1177	0	0	0	0	0.0714286	0	0	0	0	0	0	0	0	0	0	0	0	0	0	0	0	0	0	0	Bacteria	Bacteroidetes	Bacteroidia	Bacteroidales	Bacteroidaceae	Bacteroides
1178	0	0	0	0	0	0	0	0	0	0	0	0	0	0	0	0	0	0	0	0	0	0	0	0	Bacteria	Firmicutes	Bacilli	Lactobacillales	Carnobacteriaceae	Trichococcus
1179	0	0	0	0	0	0	0	0	0	0.0714286	0	0	0	0	0	0	0	0	0	0	0	0	0	0	Bacteria	Spirochaetes	Spirochaetes	Spirochaetales	Spirochaetaceae	Treponema
1180	0	0	0	0	0	0	0	0	0	0	0	0	0	0	0	0	0	0	0	0	0	0	0	0	Bacteria	Bacteroidetes	Bacteroidia	Bacteroidales	S24-7
1181	0	0	0	0	0	0	0	0	0	0	0	0	0.0714286	0	0	0	0	0	0	0	0	0	0	0	Bacteria	Firmicutes	Clostridia	Clostridiales	Ruminococcaceae	Oscillospira
1182	0	0	0	0	0	0	0	0	0	0	0	0	0	0	0	0	0	0	0	0	0	0	0.0714286	0	Bacteria	Firmicutes	Erysipelotrichi	Erysipelotrichales	Erysipelotrichaceae	Erysipelothrix
1183	0	0	0	0	0	0	0	0	0	0	0	0	0	0	0	0	0	0	0	0	0	0	0	0	Bacteria	Planctomycetes	Planctomycetia	Pirellulales	Pirellulaceae
1184	0	0	0	0	0	0	0	0	0	0	0	0	0	0	0	0	0	0	0	0	0	0	0	0	Bacteria	Firmicutes	Clostridia	Clostridiales	Ruminococcaceae
1185	0	0	0	0	0	0	0	0	0	0	0	0	0	0	0	0	0	0	0	0	0	0	0	0	Bacteria	Firmicutes	Clostridia	Clostridiales	Ruminococcaceae	Ruminococcus
1186	0	0	0	0	0	0	0	0	0	0	0	0	0	0	0	0	0	0	0	0	0	0	0	0	Bacteria	Firmicutes	Bacilli	Bacillales	Bacillaceae	Bacillus
1187	0	0	0	0	0	0	0	0	0	0	0	0	0	0	0	0	0	0	0.0714286	0	0	0	0	0	Bacteria	Firmicutes	Clostridia	Clostridiales	Clostridiaceae
1188	0	0	0	0	0	0	0	0	0	0	0	0	0	0	0	0	0	0	0	0	0	0	0	0	Bacteria	Tenericutes	Mollicutes	RF39
1189	0	0	0	0	0	0	0	0	0	0	0	0	0	0	0	0	0	0	0	0	0	0	0	0	Bacteria	Firmicutes	Bacilli	Lactobacillales	Lactobacillaceae	Lactobacillus
1190	0	0	0	0	0	0	0	0	0	0	0	0	0	0	0	0	0	0	0	0	0	0	0	0	Bacteria	Firmicutes	Clostridia	Clostridiales
1191	0	0	0	0	0	0	0	0	0	0	0	0	0	0	0	0	0	0	0	0	0	0	0	0	Bacteria	Firmicutes	Clostridia	Clostridiales	Veillonellaceae	Mitsuokella	multacida
1192	0	0	0	0	0	0.0714286	0	0	0	0	0	0	0	0	0	0	0	0	0	0	0	0	0	0	Bacteria	Lentisphaerae	[Lentisphaeria]	Victivallales	Victivallaceae
1193	0	0	0	0	0	0	0	0	0	0	0	0	0	0	0	0	0	0.142857	0	0	0	0	0	0	Bacteria	Firmicutes	Clostridia	Clostridiales	Ruminococcaceae
1194	0	0	0	0	0	0	0	0	0	0	0	0	0	0	0	0	0	0	0	0	0	0	0	0.0714286	Bacteria	Firmicutes	Clostridia	Clostridiales	Ruminococcaceae	Ruminococcus
1195	0	0	0	0	0	0	0	0	0	0	0	0	0	0	0	0	0	0	0	0	0	0	0	0	Bacteria	Bacteroidetes	Bacteroidia	Bacteroidales	Bacteroidaceae	Bacteroides
1196	0	0	0	0	0	0	0	0	0	0	0	0	0	0	0	0	0	0	0	0	0.0714286	0	0	0	Bacteria	Firmicutes	Clostridia	Coriobacteriales
1197	0	0	0	0	0	0	0	0	0	0	0	0	0	0	0	0	0	0.142857	0	0	0	0	0	0	Bacteria	Firmicutes	Clostridia	Clostridiales	Ruminococcaceae	Ruminococcus
1198	0	0	0	0	0	0	0	0	0	0	0	0	0	0	0	0	0	0	0	0	0	0	0	0	Bacteria	Proteobacteria	Gammaproteobacteria	Xanthomonadales	Xanthomonadaceae	Wohlfahrtiimonas
1199	0	0	0	0	0	0	0	0	0	0	0	0	0	0	0	0	0	0	0	0	0	0	0	0	Bacteria	Firmicutes	Clostridia	Clostridiales	Ruminococcaceae
1200	0	0	0	0	0	0	0	0	0	0	0	0	0	0	0	0	0	0	0	0.142857	0	0	0	0	Bacteria	Firmicutes	Clostridia	Clostridiales	Lachnospiraceae
1201	0	0	0	0	0	0	0	0	0	0	0	0	0	0	0	0	0	0	0.0714286	0	0	0	0	0	Bacteria	Spirochaetes	Spirochaetes	Sphaerochaetales	Sphaerochaetaceae	Sphaerochaeta
1202	0	0	0.0714286	0	0	0	0	0	0	0	0	0	0	0	0	0	0	0	0	0	0	0	0	0	Bacteria	Bacteroidetes	Bacteroidia	Bacteroidales	Prevotellaceae	Prevotella	copri
1203	0	0	0	0	0	0	0	0	0	0	0	0	0	0	0	0	0	0	0	0	0	0	0	0	Bacteria	Firmicutes	Bacilli	Lactobacillales	Carnobacteriaceae	Trichococcus
1204	0	0	0	0	0	0	0	0	0	0	0	0	0	0	0	0	0	0	0	0	0	0	0	0	Bacteria	Chloroflexi	Anaerolineae	H39
1205	0	0	0	0	0	0	0	0	0	0	0	0	0	0	0	0	0	0	0	0	0	0	0	0	Bacteria	Firmicutes	Clostridia	Clostridiales	Veillonellaceae	Mitsuokella	multacida
1206	0	0	0	0	0	0	0	0	0	0	0	0	0	0	0	0	0	0	0	0	0	0	0	0	Bacteria	Firmicutes	Clostridia	Clostridiales	Lachnospiraceae	Blautia
1207	0	0	0	0	0	0	0	0	0	0	0	0	0	0	0	0	0	0	0	0	0	0	0	0	Bacteria	Firmicutes	Bacilli	Lactobacillales	Aerococcaceae	Facklamia
1208	0	0	0	0	0	0	0	0	0	0	0	0	0	0	0	0	0	0	0	0	0	0	0	0	Bacteria	Proteobacteria	Betaproteobacteria	Burkholderiales	Comamonadaceae	Comamonas
1209	0	0	0	0	0	0	0	0	0	0	0	0	0	0	0	0	0	0	0	0	0	0	0	0.0714286	Bacteria	Bacteroidetes	Bacteroidia	Bacteroidales	Prevotellaceae	Prevotella	stercorea
1210	0	0	0	0	0	0	0	0	0	0	0	0	0	0	0	0	0	0	0	0	0	0	0	0	No blast hit
1211	0	0	0	0	0	0	0	0	0	0	0	0	0	0	0	0	0	0	0	0	0	0	0	0	Bacteria	Firmicutes	Clostridia	Clostridiales	Ruminococcaceae
1212	0	0	0	0	0.0714286	0	0	0	0	0	0	0	0	0	0	0	0	0	0	0	0	0	0	0	Bacteria	Bacteroidetes	Sphingobacteriia	Sphingobacteriales	Flexibacteraceae	Hymenobacter
1213	0	0	0	0	0	0	0	0	0	0	0	0	0	0	0	0	0	0	0	0	0	0	0	0	Bacteria	Firmicutes	Clostridia	Clostridiales	Ruminococcaceae
1214	0	0	0	0	0	0	0	0	0	0	0	0	0	0	0	0	0	0	0	0	0	0	0	0	Bacteria	Firmicutes	Clostridia	Clostridiales	Clostridiaceae	Clostridium
1215	0	0	0	0	0	0	0	0	0	0	0	0	0	0	0	0	0	0	0	0	0	0	0	0	Bacteria	Bacteroidetes	Bacteroidia	Bacteroidales	S24-7
1216	0	0	0	0	0	0	0	0	0	0.0714286	0	0	0	0.0714286	0	0	0	0	0	0	0	0	0	0	Bacteria	Firmicutes	Clostridia
1217	0	0	0	0	0	0	0	0	0	0	0	0	0	0	0	0	0	0	0.0714286	0	0	0	0	0	Bacteria	Firmicutes	Bacilli	Lactobacillales	Aerococcaceae	Facklamia
1218	0	0	0	0	0	0	0	0	0	0.0714286	0	0	0	0	0	0	0	0	0	0	0	0	0	0	Bacteria	Firmicutes	Clostridia	Clostridiales	Ruminococcaceae
1219	0	0	0	0	0	0	0	0	0	0	0.142857	0.142857	0	0	0	0	0	0	0	0	0	0	0	0	Bacteria	Bacteroidetes	Bacteroidia	Bacteroidales	Prevotellaceae	Prevotella
1220	0	0	0	0	0	0	0	0	0	0	0	0	0	0	0	0	0	0	0	0	0	0	0	0	Bacteria	Firmicutes	Clostridia	Clostridiales	Clostridiaceae	Clostridium
1221	0	0	0	0	0	0	0.0714286	0	0	0	0	0	0	0	0	0	0	0	0	0	0	0	0	0	Bacteria	Firmicutes	Clostridia	Clostridiales	Ruminococcaceae
1222	0	0	0	0	0	0	0	0	0	0	0	0	0	0	0.0714286	0.0714286	0	0	0	0	0	0	0	0	Bacteria	Proteobacteria	Deltaproteobacteria	Desulfovibrionales	Desulfovibrionaceae	Desulfovibrio
1223	0	0	0	0	0	0	0.0714286	0	0	0	0	0	0	0	0	0	0	0	0	0	0	0	0	0	Bacteria	Bacteroidetes	Bacteroidia	Bacteroidales	[Paraprevotellaceae]	[Prevotella]
1224	0	0	0	0	0	0	0	0	0	0	0	0	0	0	0	0	0	0	0	0	0	0	0	0	Bacteria	Firmicutes	Clostridia	Clostridiales	Peptostreptococcaceae
1225	0	0	0	0	0	0	0.142857	0	0	0	0	0	0	0	0	0	0	0	0	0	0	0	0	0	Bacteria	Firmicutes	Clostridia	Clostridiales
1226	0	0	0	0	0	0	0	0	0	0	0	0	0	0	0	0	0	0	0	0	0	0	0	0	Bacteria	Verrucomicrobia	Verruco-5	WCHB1-41	RFP12
1227	0	0	0	0	0	0	0	0	0	0	0	0	0	0	0	0	0.0714286	0	0	0	0	0	0	0	Bacteria	Firmicutes	Clostridia	Coriobacteriales
1228	0	0.142857	0	0	0	0	0	0	0	0	0	0	0	0	0	0	0	0	0	0	0	0	0	0	Bacteria	Bacteroidetes	Bacteroidia	Bacteroidales	S24-7
1229	0	0	0	0	0	0	0	0	0	0	0	0	0	0	0	0	0	0	0	0	0	0	0	0	Bacteria	Spirochaetes	Spirochaetes	Spirochaetales	Spirochaetaceae	Treponema
1230	0	0	0	0	0	0	0	0	0	0	0	0	0	0.0714286	0	0	0	0	0	0	0	0	0	0	Bacteria	Firmicutes	Clostridia	Coriobacteriales
1231	0	0	0	0	0	0	0	0	0	0	0	0	0	0	0	0	0	0	0	0	0	0	0	0	Bacteria	Firmicutes	Clostridia	Clostridiales	Ruminococcaceae
1232	0	0	0	0	0	0	0	0	0	0	0	0	0	0	0	0	0	0	0	0	0	0	0	0	Bacteria	Firmicutes	Clostridia	Coriobacteriales
1233	0	0	0	0	0	0	0	0	0	0	0	0	0	0	0	0	0	0	0	0	0	0	0	0	Bacteria	Firmicutes	Bacilli	Lactobacillales	Streptococcaceae	Streptococcus
1234	0	0	0	0	0	0	0	0	0	0	0	0	0	0	0	0	0	0	0	0	0	0	0	0	Bacteria	Firmicutes	Clostridia
1235	0	0	0	0	0	0	0	0	0	0	0	0	0	0	0	0	0	0	0	0	0	0	0	0	Bacteria	Tenericutes	Mollicutes	RF39
1236	0	0	0	0	0	0	0	0	0	0	0.142857	0	0	0	0	0	0	0	0	0	0	0	0	0	Bacteria	Firmicutes	Clostridia	Clostridiales	Ruminococcaceae	Oscillospira
1237	0	0	0	0	0	0	0.0714286	0	0	0	0	0	0	0	0	0	0	0	0	0	0	0	0	0	Bacteria	Firmicutes	Clostridia	Clostridiales	Clostridiaceae
1238	0	0	0	0	0	0	0	0	0	0	0	0	0	0	0	0	0.142857	0	0	0	0	0	0	0	Bacteria	Tenericutes	Mollicutes	Anaeroplasmatales	Anaeroplasmataceae	RFN20
1239	0	0	0	0	0	0	0	0	0	0	0	0	0	0	0	0	0	0	0	0	0	0	0	0	Bacteria	Firmicutes	Clostridia	Clostridiales
1240	0	0	0	0	0	0	0	0	0	0.0714286	0	0	0	0	0	0	0	0	0.0714286	0	0	0	0	0	Bacteria	Firmicutes	Clostridia	Clostridiales	Lachnospiraceae
1241	0	0	0	0	0	0	0	0.0714286	0	0	0	0	0	0	0	0	0	0	0	0	0	0	0	0	Bacteria	Bacteroidetes	Bacteroidia	Bacteroidales	S24-7
1242	0	0	0	0	0	0	0	0	0	0	0	0	0	0.0714286	0	0	0	0	0	0	0	0	0	0	Bacteria	Bacteroidetes	Bacteroidia	Bacteroidales	Prevotellaceae	Prevotella
1243	0	0	0	0	0	0	0	0	0	0	0	0	0	0	0	0	0	0	0	0	0	0	0	0.0714286	Bacteria	Bacteroidetes	Bacteroidia	Bacteroidales	S24-7
1244	0	0	0	0	0	0	0	0	0	0	0	0	0	0	0	0	0	0	0	0	0	0	0	0	Bacteria	Firmicutes	Bacilli	Lactobacillales	Lactobacillaceae	Lactobacillus
1245	0	0	0	0	0	0	0	0	0	0	0	0.0714286	0	0	0.0714286	0	0	0	0	0	0	0	0	0	Bacteria	Firmicutes	Clostridia	Clostridiales	Ruminococcaceae
1246	0	0	0	0	0	0	0	0	0	0	0	0	0	0	0	0	0	0	0	0	0	0	0	0	Bacteria	Bacteroidetes	Bacteroidia	Bacteroidales	Prevotellaceae	Prevotella
1247	0	0	0	0	0	0	0	0	0	0	0	0	0	0	0	0	0	0	0	0	0	0	0	0	Bacteria	Firmicutes	Clostridia	Clostridiales	Ruminococcaceae	Ruminococcus
1248	0	0	0	0	0	0	0	0	0	0	0	0	0	0	0	0	0	0	0	0	0.0714286	0	0	0	Bacteria	Bacteroidetes	Bacteroidia	Bacteroidales	Prevotellaceae	Prevotella	copri
1249	0	0	0	0	0	0	0	0	0	0	0	0	0	0	0	0	0	0	0	0	0	0	0	0	Bacteria	Bacteroidetes	Bacteroidia	Bacteroidales	Porphyromonadaceae	Parabacteroides
1250	0	0	0	0	0	0	0	0	0	0	0	0	0	0	0	0	0	0	0	0	0	0	0	0	Bacteria	Bacteroidetes	Bacteroidia	Bacteroidales	Bacteroidaceae	Bacteroides
1251	0	0	0	0	0	0	0	0	0	0	0	0	0	0	0	0	0	0	0	0	0	0	0.0714286	0	Bacteria	Spirochaetes	Spirochaetes	Sphaerochaetales	Sphaerochaetaceae	Sphaerochaeta
1252	0	0	0	0	0	0	0	0	0	0	0	0	0	0	0	0	0	0	0	0	0	0	0	0	Bacteria	Firmicutes	Clostridia	Clostridiales	Ruminococcaceae	Ruminococcus
1253	0	0	0	0.0714286	0	0	0	0	0	0	0	0	0	0	0	0	0	0	0	0	0	0	0	0	Bacteria	Firmicutes	Clostridia	Clostridiales	Ruminococcaceae	Ruminococcus
1254	0	0	0	0	0	0	0	0	0	0	0	0	0	0	0	0	0	0	0	0	0	0	0	0	Bacteria	Firmicutes	Clostridia	Clostridiales	Lachnospiraceae	Dorea
1255	0	0	0	0	0	0	0	0	0.0714286	0	0	0	0	0	0	0	0	0	0	0	0	0	0	0	Bacteria	Firmicutes	Clostridia	Clostridiales	Ruminococcaceae
1256	0	0	0	0	0	0	0	0	0	0	0	0	0	0	0	0	0	0	0	0	0	0	0	0	Bacteria	Bacteroidetes	Bacteroidia	Bacteroidales	Prevotellaceae	Prevotella
1257	0	0	0	0	0	0	0	0	0	0	0	0	0	0	0	0	0	0	0	0	0	0	0	0	Bacteria	Cyanobacteria	4C0d-2	YS2
1258	0	0	0	0	0	0	0	0	0	0	0	0	0	0	0	0	0	0	0	0	0	0	0	0	Bacteria	Firmicutes	Clostridia	Clostridiales	Clostridiaceae
1259	0	0	0	0	0	0	0	0	0	0	0	0	0	0	0	0	0	0	0	0	0	0	0	0	Bacteria	Firmicutes	Bacilli	Lactobacillales	Streptococcaceae	Streptococcus
1260	0	0	0	0	0	0	0	0	0	0	0	0	0.142857	0	0	0	0	0	0	0	0	0	0	0	Bacteria	Firmicutes	Bacilli	Lactobacillales	Lactobacillaceae	Lactobacillus
1261	0	0	0	0	0	0	0	0	0	0.0714286	0	0	0	0	0	0	0	0	0	0	0	0	0	0	Bacteria	Firmicutes	Clostridia	Clostridiales	Lachnospiraceae	Coprococcus	eutactus
1262	0.0714286	0	0	0	0	0	0	0	0	0	0	0	0	0	0	0	0	0	0	0	0	0	0	0	Bacteria	Bacteroidetes	Bacteroidia	Bacteroidales	[Paraprevotellaceae]	[Prevotella]
1263	0	0	0	0	0	0	0	0	0	0	0	0	0	0	0	0	0	0	0	0	0	0	0	0	Bacteria	Firmicutes	Bacilli	Lactobacillales	Streptococcaceae	Streptococcus
1264	0	0	0	0	0	0	0	0	0	0	0	0	0	0	0	0	0	0	0	0	0	0	0	0	Bacteria	Firmicutes	Erysipelotrichi	Erysipelotrichales	[Coprobacillaceae]
1265	0	0	0	0	0	0	0	0	0	0	0	0	0	0	0	0	0	0	0	0	0	0	0	0	Bacteria	Spirochaetes	Spirochaetes	Spirochaetales	Spirochaetaceae	Treponema
1266	0	0	0	0	0	0	0	0	0	0	0	0	0	0	0	0	0	0	0	0	0	0	0	0	Bacteria	Tenericutes	Mollicutes	RF39
1267	0.142857	0	0	0	0	0	0	0	0	0	0	0	0	0	0	0	0	0	0	0	0	0	0	0	Bacteria	Proteobacteria	Betaproteobacteria	Burkholderiales	Alcaligenaceae	Sutterella
1268	0	0	0	0	0	0	0	0	0	0	0	0	0	0	0	0	0	0	0	0	0	0	0	0	Bacteria	Firmicutes	Clostridia	Coriobacteriales
1269	0	0	0	0	0	0	0	0	0	0	0	0	0	0	0	0	0	0	0	0	0	0	0	0	Bacteria	Firmicutes	Clostridia	Clostridiales
1270	0	0	0	0	0	0	0	0	0	0	0	0	0	0	0	0	0	0	0	0	0	0	0	0	Bacteria	Firmicutes	Clostridia	Clostridiales	Lachnospiraceae
1271	0	0	0	0	0	0	0	0	0	0	0	0	0	0	0	0	0	0	0	0	0	0	0	0	Bacteria	Spirochaetes	Spirochaetes	Spirochaetales	Spirochaetaceae	Treponema
1272	0	0	0	0	0	0	0	0	0	0	0	0	0	0	0	0	0	0	0	0	0	0.0714286	0	0	Bacteria	Firmicutes	Clostridia
1273	0	0	0	0	0	0	0	0	0	0	0	0	0	0	0	0	0	0	0	0	0	0	0	0	Bacteria	Spirochaetes	Spirochaetes	Sphaerochaetales	Sphaerochaetaceae	Sphaerochaeta
1274	0	0	0.0714286	0	0	0	0	0	0	0	0	0	0	0	0	0	0	0	0	0	0	0	0	0	Bacteria	Proteobacteria	Gammaproteobacteria	Enterobacteriales	Enterobacteriaceae
1275	0	0	0	0	0	0	0	0	0	0	0	0	0	0	0	0	0	0	0	0	0	0	0	0	Bacteria	Firmicutes	Clostridia	Coriobacteriales
1276	0	0	0	0	0	0	0	0	0	0	0	0	0	0	0	0	0	0	0	0	0	0	0	0	Bacteria	Bacteroidetes	Bacteroidia	Bacteroidales	Prevotellaceae	Prevotella
1277	0	0	0	0	0	0	0	0	0	0	0	0	0	0	0	0	0	0	0	0	0	0	0	0	Bacteria	Firmicutes	Clostridia	Coriobacteriales
1278	0	0	0	0	0	0	0	0	0	0	0	0	0	0	0	0	0	0	0	0	0	0	0	0	Bacteria	Firmicutes	Clostridia	Coriobacteriales
1279	0.0714286	0	0	0	0	0	0	0	0	0	0	0	0	0	0	0	0	0	0	0	0	0	0	0	Bacteria	Firmicutes	Clostridia	Clostridiales	Clostridiaceae
1280	0	0	0	0	0	0	0	0	0	0.0714286	0	0	0	0	0	0	0	0	0	0	0	0	0	0	Bacteria	Bacteroidetes	Flavobacteriia	Flavobacteriales	Flavobacteriaceae	Myroides
1281	0	0	0	0	0	0	0.0714286	0	0	0	0	0	0	0	0	0	0	0	0	0	0	0	0	0	Bacteria	Firmicutes	Bacilli	Lactobacillales	Streptococcaceae	Streptococcus
1282	0	0	0	0	0	0	0	0	0	0	0	0.0714286	0	0	0	0	0	0	0	0	0	0	0	0	Bacteria	Firmicutes	Clostridia	Clostridiales	Lachnospiraceae	Coprococcus
1283	0	0	0	0	0	0	0	0	0	0	0	0	0	0	0	0	0	0	0	0	0	0	0	0	Bacteria	Tenericutes	Mollicutes	RF39
1284	0	0	0	0	0	0	0	0	0	0	0	0	0	0	0	0	0	0	0	0	0	0	0	0	Bacteria	Firmicutes	Clostridia	Clostridiales	Ruminococcaceae	Ruminococcus
1285	0	0	0	0	0	0	0	0	0	0	0	0	0	0	0	0	0	0	0	0	0	0	0	0	Bacteria	Bacteroidetes	Bacteroidia	Bacteroidales	Prevotellaceae	Prevotella
1286	0	0	0	0	0	0	0	0	0	0	0	0	0	0	0	0	0	0	0	0	0	0	0	0	Bacteria	Firmicutes	Clostridia	Clostridiales	Ruminococcaceae
1287	0	0	0	0	0	0	0	0	0	0	0	0.0714286	0	0	0	0	0	0	0	0	0	0	0	0	Bacteria	Proteobacteria	Deltaproteobacteria	Desulfovibrionales	Desulfovibrionaceae	Desulfovibrio
1288	0	0	0	0	0	0.0714286	0	0	0	0	0	0	0	0	0	0	0	0	0	0	0	0	0	0	Bacteria	Firmicutes	Clostridia	Clostridiales
1289	0	0	0	0	0	0.0714286	0	0	0	0	0	0	0	0	0	0	0	0	0	0	0	0	0	0	Bacteria	Firmicutes	Clostridia	Clostridiales	Peptostreptococcaceae
1290	0	0	0	0	0	0	0	0	0	0	0	0	0	0	0	0	0	0	0	0	0	0	0	0.0714286	Bacteria	Firmicutes	Clostridia	Coriobacteriales
1291	0	0	0	0	0	0	0	0	0	0	0	0	0	0	0	0	0	0	0	0	0	0	0	0	Bacteria	Firmicutes	Clostridia	Coriobacteriales
1292	0	0	0	0	0	0	0	0	0	0	0	0	0	0	0	0	0	0	0	0	0	0	0	0	Bacteria	Firmicutes	Clostridia	Clostridiales	Veillonellaceae
1293	0	0	0	0	0	0	0	0	0	0	0	0	0	0	0	0	0	0	0	0	0	0	0	0	Bacteria	Tenericutes	Mollicutes	RF39
1294	0	0	0	0	0	0	0	0	0	0	0	0	0	0	0	0	0	0	0	0	0	0	0	0	Bacteria	Firmicutes	Clostridia	Clostridiales	Clostridiaceae	Clostridium
1295	0	0	0	0	0	0	0	0	0	0	0	0	0	0	0	0	0	0	0	0.0714286	0	0	0	0	Bacteria	Firmicutes	Clostridia	Clostridiales	Peptostreptococcaceae
1296	0	0	0	0	0	0	0	0	0	0	0	0	0	0	0	0	0	0	0	0	0	0	0	0	Bacteria	Firmicutes	Clostridia
1297	0	0	0	0	0	0	0	0	0	0	0	0	0	0	0	0	0	0	0	0	0	0	0	0	Bacteria	Bacteroidetes	Bacteroidia	Bacteroidales	Prevotellaceae	Prevotella
1298	0	0	0	0	0	0	0	0	0	0	0	0	0	0	0	0	0	0	0	0	0	0	0	0	Bacteria	Firmicutes	Clostridia	Clostridiales	Ruminococcaceae
1299	0	0	0	0	0	0	0	0	0	0	0	0	0	0	0	0	0	0	0	0	0.0714286	0	0	0	Bacteria	Proteobacteria	Gammaproteobacteria	Enterobacteriales	Enterobacteriaceae	Erwinia
1300	0	0	0	0	0	0	0	0	0	0	0	0	0	0	0	0	0	0.142857	0	0	0	0	0	0	Bacteria	Firmicutes	Clostridia	Clostridiales	Ruminococcaceae	Ruminococcus
1301	0	0	0	0	0	0	0	0	0	0	0.142857	0	0	0	0	0	0	0	0	0	0	0	0	0	Bacteria	Firmicutes	Clostridia	Clostridiales	Veillonellaceae	Phascolarctobacterium
1302	0	0	0	0	0	0.0714286	0	0	0	0	0	0	0	0	0	0	0	0	0	0	0	0	0	0	Bacteria	Firmicutes	Clostridia	Coriobacteriales
1303	0	0	0	0	0	0	0	0	0	0	0	0	0	0	0	0	0	0	0	0	0	0	0	0.0714286	Bacteria	Firmicutes	Clostridia	Clostridiales	Ruminococcaceae
1304	0	0	0	0	0	0	0	0	0	0	0	0	0	0	0	0	0	0	0	0	0	0	0	0	Bacteria	Bacteroidetes	Bacteroidia	Bacteroidales	[Paraprevotellaceae]	YRC22
1305	0	0	0.0714286	0	0	0	0	0	0	0	0	0	0	0	0	0	0	0	0	0	0	0	0	0	Bacteria	Spirochaetes	Spirochaetes	Sphaerochaetales	Sphaerochaetaceae	Sphaerochaeta
1306	0	0	0	0	0	0	0	0	0	0	0	0	0	0	0	0	0	0	0	0	0	0	0	0.0714286	Bacteria	Bacteroidetes	Bacteroidia	Bacteroidales	S24-7
1307	0	0	0	0	0	0.0714286	0	0	0	0	0	0	0	0	0	0	0	0.0714286	0	0	0	0	0	0	Bacteria	Firmicutes	Erysipelotrichi	Erysipelotrichales	Erysipelotrichaceae	Erysipelothrix
1308	0	0	0	0	0	0	0	0	0	0	0	0	0	0	0	0	0	0	0	0	0	0	0	0	Bacteria	Spirochaetes	Spirochaetes	Spirochaetales	Spirochaetaceae	Treponema
1309	0.0714286	0	0	0	0	0	0	0	0	0	0	0	0	0	0	0	0	0	0	0	0	0	0	0	Bacteria	Firmicutes	Clostridia	Clostridiales	Lachnospiraceae	[Ruminococcus]
1310	0.0714286	0	0	0	0	0	0	0	0	0	0	0	0	0	0	0	0	0	0	0	0	0	0	0	Bacteria	Firmicutes	Clostridia	Clostridiales	Ruminococcaceae	Ruminococcus
1311	0	0	0	0	0	0	0	0	0	0	0	0	0	0	0	0	0	0	0	0	0	0	0	0	Bacteria	Firmicutes	Clostridia	Clostridiales	Ruminococcaceae
1312	0	0	0	0	0	0	0	0	0	0	0	0	0	0	0	0	0	0	0	0	0	0	0	0	Bacteria	Firmicutes	Bacilli	Lactobacillales	Lactobacillaceae	Lactobacillus
1313	0	0	0	0	0	0	0	0	0	0	0	0	0	0	0	0	0	0	0	0	0	0	0	0	Bacteria	Firmicutes	Clostridia	Clostridiales	Veillonellaceae
1314	0	0	0	0	0	0	0	0	0	0	0	0	0	0	0	0	0	0	0	0	0	0	0	0	Bacteria	Cyanobacteria	4C0d-2	YS2
1315	0	0	0	0	0	0	0	0	0	0	0	0	0	0	0	0	0	0	0	0	0	0	0	0	Bacteria	Actinobacteria	Actinobacteria	Actinomycetales	Micrococcaceae
1316	0	0	0	0	0	0	0	0	0	0	0	0	0	0	0	0	0	0	0	0	0	0	0	0	Bacteria	Cyanobacteria	4C0d-2	YS2
1317	0	0.0714286	0	0	0	0	0	0	0	0	0	0	0	0	0	0	0	0	0	0	0	0	0	0	Bacteria	Cyanobacteria	4C0d-2	YS2
1318	0	0	0	0	0	0	0	0	0	0	0.142857	0	0	0	0	0	0	0	0	0	0	0	0	0	Bacteria	Bacteroidetes	Flavobacteriia	Flavobacteriales	Flavobacteriaceae	Myroides
1319	0.0714286	0	0	0	0	0	0	0	0	0	0	0	0	0	0	0	0	0	0	0	0	0	0	0	Bacteria	Tenericutes	Mollicutes	Acholeplasmatales	Acholeplasmataceae	Acholeplasma
1320	0	0	0	0	0	0	0	0	0	0	0	0	0	0	0	0	0	0	0	0	0	0	0	0	Bacteria	Firmicutes	Bacilli	Lactobacillales	Lactobacillaceae
1321	0	0	0	0	0	0	0	0	0	0	0	0	0	0	0	0	0	0	0	0	0	0	0	0	Bacteria	Firmicutes	Clostridia	Clostridiales	Ruminococcaceae
1322	0	0	0	0	0	0	0	0	0	0	0	0	0	0	0	0	0	0	0	0	0	0	0	0.0714286	Bacteria	Spirochaetes	Spirochaetes	Sphaerochaetales	Sphaerochaetaceae	Sphaerochaeta
1323	0	0	0	0	0	0	0	0	0	0	0	0	0	0	0	0	0	0	0	0	0.0714286	0	0	0	Bacteria	Firmicutes	Clostridia	Clostridiales	Veillonellaceae	Anaerovibrio
1324	0	0	0	0	0	0	0	0	0	0	0	0	0	0	0	0.0714286	0	0	0	0	0	0	0	0	Bacteria	Firmicutes	Clostridia	Clostridiales	Lachnospiraceae
1325	0	0	0	0	0	0	0	0	0	0	0	0	0	0	0	0	0	0	0	0	0	0	0	0	Bacteria	Firmicutes	Clostridia	Clostridiales	Ruminococcaceae
1326	0	0	0	0	0	0	0	0	0	0	0	0	0	0	0	0	0	0	0	0	0	0	0	0	Bacteria	Firmicutes	Clostridia	Clostridiales	Ruminococcaceae
1327	0	0	0	0	0	0	0	0	0	0	0	0	0	0	0	0	0	0	0	0.142857	0	0	0	0	Bacteria	Bacteroidetes	Bacteroidia	Bacteroidales	Prevotellaceae	Prevotella
1328	0	0	0	0	0	0	0	0	0	0	0	0	0	0	0	0	0	0	0	0	0	0	0.142857	0	Bacteria	Proteobacteria	Alphaproteobacteria	Sphingomonadales	Sphingomonadaceae	Sphingomonas
1329	0	0	0	0	0	0	0	0	0	0	0	0	0	0	0	0	0	0	0	0	0	0	0	0	Bacteria	Firmicutes	Clostridia	Clostridiales	Ruminococcaceae	Oscillospira
1330	0	0	0	0	0	0	0	0	0	0	0	0	0	0	0	0	0	0	0	0	0	0	0	0	Bacteria	Firmicutes	Clostridia	Clostridiales	Peptostreptococcaceae
1331	0	0	0	0	0	0	0	0	0	0	0	0	0	0	0	0	0	0	0	0	0	0	0	0	Bacteria	Proteobacteria	Betaproteobacteria	Burkholderiales	Alcaligenaceae	Sutterella
1332	0	0	0	0	0	0	0	0	0	0	0	0	0	0	0	0	0	0	0	0	0	0	0	0	Bacteria	Firmicutes	Clostridia	Clostridiales	Ruminococcaceae	Ruminococcus
1333	0	0	0.142857	0	0	0	0	0	0	0	0	0	0	0	0	0	0	0	0	0	0	0	0	0	Bacteria	Firmicutes	Clostridia	Clostridiales	Clostridiaceae
1334	0	0	0	0	0	0	0	0	0	0	0	0	0	0	0	0	0	0	0	0	0	0	0	0	Bacteria	Firmicutes	Bacilli	Lactobacillales	Streptococcaceae	Streptococcus
1335	0	0	0	0	0	0	0	0	0	0	0	0	0	0	0	0	0	0	0	0	0	0	0	0	Bacteria	Firmicutes	Clostridia	Clostridiales	Ruminococcaceae	Oscillospira
1336	0	0	0.0714286	0	0	0	0	0	0	0	0	0	0	0	0	0	0	0	0	0	0	0	0	0	Bacteria	Verrucomicrobia	Verrucomicrobiae	Verrucomicrobiales	Verrucomicrobiaceae	Akkermansia
1337	0	0	0	0	0	0	0	0	0	0	0	0	0	0	0	0	0	0	0	0	0.0714286	0	0	0	Bacteria	Bacteroidetes	Bacteroidia	Bacteroidales	Prevotellaceae	Prevotella
1338	0	0	0	0	0	0	0	0	0	0	0	0	0	0	0	0	0	0	0	0.0714286	0	0	0	0	Bacteria	Bacteroidetes	Bacteroidia	Bacteroidales	Prevotellaceae	Prevotella	copri
1339	0	0	0	0	0	0	0	0	0	0	0	0	0	0	0	0	0	0	0	0	0	0	0	0	Bacteria	Firmicutes	Clostridia	Coriobacteriales	Coriobacteriaceae
1340	0	0	0	0	0	0	0	0	0	0	0	0	0	0	0	0	0	0	0	0	0	0	0	0	Bacteria	Firmicutes	Bacilli	Lactobacillales	Enterococcaceae	Enterococcus
1341	0	0	0	0	0	0	0	0	0	0	0	0	0	0	0	0	0	0	0	0	0	0	0	0	Bacteria	Firmicutes	Clostridia	Clostridiales	Ruminococcaceae	Ruminococcus
1342	0	0	0	0	0	0	0	0	0	0	0	0	0	0	0	0	0	0	0	0	0	0	0	0	Bacteria	Firmicutes	Clostridia	Clostridiales	Ruminococcaceae	Oscillospira
1343	0	0	0	0	0	0	0	0	0	0	0	0	0	0	0	0	0	0	0	0	0	0	0	0	Bacteria	Firmicutes	Clostridia	Clostridiales	Ruminococcaceae	Oscillospira
1344	0	0	0	0	0	0	0	0	0	0	0	0	0	0	0	0	0	0	0	0	0	0	0	0	Bacteria	Firmicutes	Clostridia	Clostridiales	Ruminococcaceae
1345	0	0	0	0	0	0	0	0	0	0	0	0	0	0	0	0	0	0	0	0	0	0	0	0	Bacteria	Bacteroidetes	Bacteroidia	Bacteroidales	S24-7
1346	0	0	0	0	0	0	0	0	0	0	0	0	0	0	0	0	0	0	0	0.0714286	0	0	0	0	Bacteria	Firmicutes	Clostridia	Clostridiales	Ruminococcaceae	Faecalibacterium
1347	0	0	0	0	0	0	0	0	0	0	0	0	0	0	0	0.142857	0	0	0	0	0	0	0	0	Bacteria	Firmicutes	Clostridia	Coriobacteriales
1348	0	0	0	0	0	0	0	0	0	0	0	0	0	0	0	0	0.0714286	0	0	0	0	0	0	0	Bacteria	Proteobacteria	Betaproteobacteria	Burkholderiales	Alcaligenaceae	Sutterella
1349	0	0	0	0	0	0	0	0	0	0	0.0714286	0	0	0	0	0	0	0	0	0	0	0	0	0	Bacteria	Firmicutes	Clostridia	Clostridiales	Ruminococcaceae	Ruminococcus
1350	0	0	0	0	0	0	0	0	0	0	0	0	0	0	0	0	0	0	0	0	0	0	0	0	No blast hit
1351	0	0	0	0	0	0	0.0714286	0	0	0	0	0	0	0	0	0	0	0	0	0	0	0	0	0	Bacteria	Bacteroidetes	Flavobacteriia	Flavobacteriales	Cryomorphaceae
1352	0	0	0	0	0	0	0	0	0	0	0.142857	0	0	0	0	0	0	0	0	0	0	0	0	0	Bacteria	Bacteroidetes	Bacteroidia	Bacteroidales	Prevotellaceae	Prevotella
1353	0	0	0	0	0	0	0	0	0	0	0	0	0	0	0	0	0	0	0	0	0	0	0	0	Bacteria	Firmicutes	Clostridia	Clostridiales	Lachnospiraceae
1354	0	0	0	0	0	0	0	0	0	0.0714286	0	0	0	0	0	0	0	0	0	0	0	0	0	0	Bacteria	Bacteroidetes	Bacteroidia	Bacteroidales	S24-7
1355	0	0	0	0	0	0	0	0	0	0	0	0	0	0.0714286	0	0	0	0	0	0	0	0	0	0	Bacteria	Firmicutes	Bacilli	Lactobacillales	Lactobacillaceae
1356	0	0	0	0	0.0714286	0	0	0	0	0	0	0	0	0	0	0	0	0	0	0	0	0	0	0	Bacteria	Planctomycetes	vadinHA49	PeHg47
1357	0	0	0	0	0	0	0	0	0	0	0	0	0	0	0	0	0	0	0	0	0	0	0	0	Bacteria	Bacteroidetes	Bacteroidia	Bacteroidales	Porphyromonadaceae	Parabacteroides
1358	0	0	0	0	0	0	0	0	0	0	0	0	0	0	0	0	0	0	0	0	0	0	0	0	Bacteria	Firmicutes	Clostridia	Clostridiales	Veillonellaceae	Mitsuokella	multacida
1359	0	0	0	0	0	0	0	0	0	0	0	0	0	0	0	0	0	0	0	0	0	0	0	0	Bacteria	Firmicutes	Clostridia	Clostridiales	Ruminococcaceae	Ruminococcus
1360	0	0	0	0	0	0	0	0	0	0	0	0	0	0	0	0	0	0	0	0	0	0	0	0.0714286	Bacteria	Firmicutes	Erysipelotrichi	Erysipelotrichales	Erysipelotrichaceae	Erysipelothrix
1361	0	0	0	0	0	0	0	0	0	0	0	0	0	0	0	0.0714286	0	0	0	0	0	0	0	0	Bacteria	Firmicutes	Clostridia	Clostridiales	Veillonellaceae	Mitsuokella	multacida
1362	0	0	0	0	0	0	0	0	0	0	0	0	0	0	0	0	0	0	0	0	0	0	0.0714286	0	Bacteria	Firmicutes	Clostridia	Coriobacteriales
1363	0	0	0	0	0	0	0	0	0	0.142857	0	0	0	0	0	0	0	0	0	0	0	0	0	0	Bacteria	Firmicutes	Clostridia	Clostridiales
1364	0	0	0	0	0	0	0	0	0	0	0	0	0	0	0	0	0	0	0	0	0	0	0	0	Bacteria	Bacteroidetes	Bacteroidia	Bacteroidales	Prevotellaceae	Prevotella	copri
1365	0	0	0	0	0	0	0	0	0	0	0	0	0	0	0	0	0	0	0	0	0	0	0	0	Bacteria	Firmicutes	Clostridia	Clostridiales	Ruminococcaceae
1366	0	0	0	0	0	0	0	0	0	0	0	0	0	0	0	0	0	0	0	0	0	0	0	0	Bacteria	Firmicutes	Clostridia	Clostridiales	Ruminococcaceae
1367	0	0	0	0	0	0	0	0	0	0.0714286	0	0	0	0	0	0	0	0	0	0	0	0	0	0	Bacteria	Firmicutes	Clostridia	Clostridiales	Ruminococcaceae
1368	0	0	0	0	0	0	0	0	0	0	0	0	0	0	0	0	0	0	0	0	0	0	0	0	Bacteria	Spirochaetes	Spirochaetes	Spirochaetales	Spirochaetaceae	Treponema
1369	0	0	0	0	0	0	0	0	0	0	0	0	0	0	0	0	0	0	0	0	0	0	0	0	Bacteria	Firmicutes	Clostridia	Clostridiales	Lachnospiraceae	Coprococcus
1370	0.0714286	0	0	0	0	0	0	0	0	0	0	0	0	0	0	0	0	0	0	0	0	0	0	0	Bacteria	Proteobacteria	Gammaproteobacteria	Enterobacteriales	Enterobacteriaceae	Escherichia
1371	0	0	0	0	0	0	0	0	0	0	0	0	0	0	0	0	0	0	0	0	0	0	0	0	Bacteria	Firmicutes	Clostridia	Clostridiales
1372	0	0	0	0	0	0	0	0	0	0	0	0	0	0	0	0	0	0	0	0	0	0	0	0	Bacteria	Firmicutes	Clostridia	Clostridiales	Ruminococcaceae	Ruminococcus
1373	0	0	0	0	0	0	0	0	0	0	0	0	0	0	0	0	0	0	0	0	0.0714286	0	0	0	Bacteria	Proteobacteria	Gammaproteobacteria	Thiotrichales	Thiotrichaceae	Thiothrix
1374	0	0	0	0	0	0	0	0	0	0	0	0	0	0	0	0	0	0	0.0714286	0	0	0	0	0	Bacteria	Bacteroidetes	Bacteroidia	Bacteroidales	S24-7
1375	0	0	0	0	0	0	0	0	0	0	0	0	0	0	0	0	0	0	0	0	0	0	0	0	Bacteria	Firmicutes	Erysipelotrichi	Erysipelotrichales	Erysipelotrichaceae	Erysipelothrix
1376	0	0	0	0	0	0	0	0	0	0	0	0	0	0	0	0	0	0	0	0	0	0	0.0714286	0	Archaea	Euryarchaeota	Methanobacteria	Methanobacteriales	Methanobacteriaceae	Methanobrevibacter
1377	0	0	0	0	0	0	0	0	0	0	0	0	0	0	0	0	0	0	0	0	0	0	0	0	Bacteria	Firmicutes	Clostridia	Clostridiales	Ruminococcaceae
1378	0	0	0	0	0	0	0	0	0	0	0	0	0	0	0	0	0	0	0	0	0	0	0	0	Bacteria	Firmicutes	Bacilli	Lactobacillales	Streptococcaceae	Streptococcus
1379	0	0	0	0	0	0	0	0	0	0	0	0	0	0	0	0.0714286	0	0	0	0	0	0	0	0	Bacteria	Bacteroidetes	Bacteroidia	Bacteroidales	Prevotellaceae	Prevotella
1380	0	0	0	0	0	0	0	0	0	0	0	0	0	0.142857	0	0	0	0	0	0	0	0	0	0	Bacteria	Firmicutes	Bacilli	Lactobacillales	Streptococcaceae	Streptococcus
1381	0	0	0	0	0	0	0	0	0	0	0	0	0	0	0	0	0	0	0	0	0	0	0	0	Bacteria	Bacteroidetes	Bacteroidia	Bacteroidales	p-2534-18B5
1382	0	0	0	0	0	0	0	0	0	0	0	0	0	0	0	0	0	0	0.0714286	0	0	0	0.0714286	0	Bacteria	Bacteroidetes	Bacteroidia	Bacteroidales	Prevotellaceae	Prevotella
1383	0	0	0	0	0	0	0	0	0	0	0	0	0	0	0	0	0	0	0	0	0	0	0	0	Bacteria	Firmicutes	Erysipelotrichi	Erysipelotrichales	[Coprobacillaceae]
1384	0	0	0	0	0	0	0	0	0	0	0	0	0	0	0	0	0	0	0	0	0	0	0	0	Bacteria	Firmicutes	Clostridia	Clostridiales	Ruminococcaceae	Ruminococcus
1385	0	0	0	0	0	0	0	0	0	0	0	0	0	0	0	0	0	0	0	0	0	0	0	0	Bacteria	Bacteroidetes	Bacteroidia	Bacteroidales	Porphyromonadaceae	Parabacteroides
1386	0	0	0	0	0	0	0	0	0	0	0	0	0	0	0	0	0	0	0	0	0	0	0	0	Bacteria	Firmicutes	Clostridia	Clostridiales	Lachnospiraceae
1387	0	0	0	0	0	0	0.0714286	0	0	0	0	0	0	0	0	0	0	0	0	0	0	0	0	0	Bacteria	Firmicutes	Clostridia	Clostridiales	Lachnospiraceae
1388	0	0	0	0	0	0	0	0	0	0	0	0	0	0	0	0	0	0	0	0	0	0	0	0	Bacteria	Bacteroidetes	Bacteroidia	Bacteroidales	Prevotellaceae	Prevotella	copri
1389	0	0	0	0	0	0	0	0	0	0	0	0	0	0	0	0	0	0	0	0	0	0	0.0714286	0	Bacteria	Bacteroidetes	Bacteroidia	Bacteroidales	S24-7
1390	0	0	0	0	0	0	0.0714286	0	0	0	0	0	0	0	0	0	0	0	0	0	0	0	0	0	Bacteria	Spirochaetes	Spirochaetes	Sphaerochaetales	Sphaerochaetaceae	Sphaerochaeta
1391	0	0	0	0	0	0	0	0	0	0	0	0	0	0	0	0	0	0	0	0	0	0.0714286	0	0	Bacteria	Firmicutes	Clostridia	Clostridiales	Ruminococcaceae
1392	0	0	0	0	0	0	0	0	0	0	0	0	0	0	0	0	0	0	0	0	0	0	0	0	Bacteria	Bacteroidetes	Bacteroidia	Bacteroidales	Prevotellaceae	Prevotella
1393	0	0	0	0	0	0	0	0	0	0	0	0	0	0	0	0	0	0	0	0	0	0	0	0	Bacteria	Cyanobacteria	4C0d-2	YS2
1394	0	0	0	0	0	0	0	0	0	0	0	0	0	0	0	0	0	0	0	0	0	0	0	0	Bacteria	Proteobacteria	Gammaproteobacteria	Pseudomonadales	Moraxellaceae	Acinetobacter
1395	0	0	0	0	0	0	0	0	0	0.0714286	0	0	0	0	0	0	0	0	0	0	0	0	0	0	Bacteria	Firmicutes	Clostridia	Clostridiales	Lachnospiraceae	[Ruminococcus]
1396	0	0	0	0	0	0	0	0	0	0.0714286	0	0	0	0	0	0	0	0	0	0	0	0	0	0	Bacteria	Firmicutes	Clostridia	Clostridiales	Ruminococcaceae
1397	0	0	0	0	0	0	0	0	0	0	0	0	0	0	0	0	0	0	0	0	0	0	0.0714286	0	Bacteria	Firmicutes	Clostridia	Coriobacteriales
1398	0	0	0	0	0	0	0	0	0	0	0	0	0	0	0	0	0	0	0	0	0	0	0	0	Bacteria	Firmicutes	Clostridia	Clostridiales	Ruminococcaceae
1399	0	0	0	0	0	0	0	0	0	0	0	0	0	0	0	0	0	0	0	0	0	0	0	0	Bacteria	Firmicutes	Bacilli	Lactobacillales	Aerococcaceae
1400	0	0	0	0	0	0	0	0	0	0	0	0	0	0	0	0	0	0	0	0	0	0	0.0714286	0	Bacteria	Firmicutes	Clostridia	Clostridiales	Ruminococcaceae	Oscillospira
1401	0	0	0	0	0	0	0	0	0	0	0	0	0	0	0	0	0	0	0	0	0	0	0	0	Bacteria	Firmicutes	Clostridia	Clostridiales	Peptostreptococcaceae
1402	0	0	0	0	0	0	0	0	0	0	0	0	0	0	0	0	0	0	0	0	0	0	0	0	Bacteria	Proteobacteria	Gammaproteobacteria	Aeromonadales	Succinivibrionaceae	Succinivibrio
1403	0	0	0	0	0	0	0	0	0	0	0	0	0	0	0	0	0	0	0	0	0	0	0	0	Bacteria	Firmicutes	Bacilli	Lactobacillales	Enterococcaceae	Enterococcus
1404	0	0	0	0	0	0	0	0	0	0	0	0	0	0	0	0	0	0.142857	0	0	0	0	0	0	Bacteria	Firmicutes	Clostridia	Clostridiales	Ruminococcaceae
1405	0	0	0	0	0	0	0	0	0	0	0	0	0	0	0	0	0	0	0	0	0	0	0	0	Bacteria	Firmicutes	Clostridia	Clostridiales	Ruminococcaceae
1406	0	0	0	0	0	0	0	0	0	0	0	0	0	0	0	0	0	0	0	0	0	0	0	0	Bacteria	Firmicutes	Clostridia	Clostridiales	Ruminococcaceae
1407	0	0	0	0	0	0	0	0	0	0.142857	0	0	0	0	0	0	0	0	0	0	0	0	0	0	Bacteria	Proteobacteria	Epsilonproteobacteria	Campylobacterales	Campylobacteraceae	Arcobacter	cryaerophilus
1408	0	0.142857	0	0	0	0	0	0	0	0	0	0	0	0	0	0	0	0	0	0	0	0	0	0	Bacteria	Firmicutes	Clostridia	Clostridiales	Veillonellaceae	Phascolarctobacterium
1409	0	0	0	0	0	0	0	0	0	0	0	0	0	0	0	0	0	0	0	0	0	0	0	0	Bacteria	Firmicutes	Erysipelotrichi	Erysipelotrichales	Erysipelotrichaceae	Erysipelothrix
1410	0	0	0	0	0	0	0	0	0	0	0	0	0	0	0	0	0	0	0	0	0	0	0	0	Bacteria	Firmicutes	Clostridia	Clostridiales	Ruminococcaceae
1411	0	0	0	0	0	0	0	0	0	0	0	0	0	0	0	0	0	0	0	0	0	0	0	0	Bacteria	Firmicutes	Clostridia	Clostridiales	Ruminococcaceae	Ruminococcus
1412	0	0	0	0	0	0	0	0	0	0	0	0	0	0	0	0	0	0	0	0	0	0	0	0	Bacteria	Firmicutes	Clostridia	Clostridiales	Lachnospiraceae
1413	0	0	0	0	0	0	0	0	0	0	0	0	0	0	0	0	0	0	0	0	0	0	0	0	Bacteria	Firmicutes	Clostridia	Clostridiales	Ruminococcaceae
1414	0	0	0	0	0	0	0	0	0	0	0	0	0	0	0	0	0	0	0	0	0	0	0	0	Bacteria	Firmicutes	Clostridia	Clostridiales	Veillonellaceae	Succiniclasticum
1415	0	0	0	0	0	0	0	0	0	0	0	0	0	0	0	0	0	0	0	0	0	0	0	0	Bacteria	Firmicutes	Clostridia	Clostridiales	Clostridiaceae
1416	0	0	0	0	0	0	0	0	0	0	0	0	0	0	0	0	0	0	0	0	0	0	0	0	Bacteria	Firmicutes	Clostridia	Coriobacteriales
1417	0	0	0	0	0	0	0	0	0	0	0	0	0	0	0	0	0	0	0	0	0	0	0	0	Bacteria	Cyanobacteria	4C0d-2	YS2
1418	0.0714286	0	0	0	0	0	0	0	0	0	0	0	0	0	0	0	0	0	0	0	0	0	0	0	Bacteria	Firmicutes	Clostridia	Coriobacteriales
1419	0	0	0	0	0	0	0	0	0	0	0	0	0	0	0	0	0	0	0	0	0	0	0	0.0714286	Bacteria	Firmicutes	Clostridia	Clostridiales	Ruminococcaceae	Ruminococcus
1420	0	0	0	0	0	0	0	0	0.142857	0	0	0	0	0	0	0	0	0	0	0	0	0	0	0	Bacteria	Bacteroidetes	Bacteroidia	Bacteroidales	[Paraprevotellaceae]	[Prevotella]
1421	0	0	0	0	0	0	0	0	0	0	0	0	0	0	0	0	0	0	0	0	0	0	0	0	Bacteria	Firmicutes	Clostridia	Clostridiales	Ruminococcaceae
1422	0	0.142857	0	0	0	0	0	0	0	0	0	0	0	0	0	0	0	0	0	0	0	0	0	0	Bacteria	Firmicutes	Clostridia	Coriobacteriales
1423	0	0	0	0	0.0714286	0	0	0	0	0	0	0	0	0	0	0	0	0	0	0	0	0	0	0	Bacteria	Firmicutes	Clostridia	Clostridiales
1424	0	0	0	0	0	0	0	0	0	0	0	0	0	0	0	0	0	0	0.0714286	0	0	0	0	0	Bacteria	Bacteroidetes	Bacteroidia	Bacteroidales	Bacteroidaceae	Bacteroides
1425	0	0	0	0	0.0714286	0	0	0	0	0	0	0	0	0	0	0	0	0	0	0	0	0	0	0	Bacteria	Spirochaetes	Spirochaetes	Sphaerochaetales	Sphaerochaetaceae	Sphaerochaeta
1426	0	0	0	0	0	0	0	0	0	0	0	0	0	0	0	0	0	0	0	0	0	0	0	0	Bacteria	Firmicutes	Bacilli	Lactobacillales	Aerococcaceae
1427	0	0	0.0714286	0	0	0.0714286	0	0	0	0	0	0	0	0	0	0	0	0.0714286	0	0	0	0	0	0	Bacteria	Firmicutes	Clostridia	Clostridiales	Ruminococcaceae	Oscillospira
1428	0	0	0	0	0	0	0	0	0	0	0	0	0	0	0	0	0	0	0	0	0	0	0	0	Bacteria	Elusimicrobia	Elusimicrobia	Elusimicrobiales	Elusimicrobiaceae
1429	0	0.142857	0	0	0	0	0	0	0	0	0	0	0	0	0	0	0	0	0	0	0	0	0	0	Bacteria	Bacteroidetes	Bacteroidia	Bacteroidales
1430	0	0	0	0	0	0	0	0	0	0	0	0	0	0	0	0	0	0	0	0	0	0	0	0	Bacteria	Firmicutes	Clostridia	Clostridiales	Clostridiaceae	Sedimentibacter
1431	0	0	0	0	0	0	0	0	0	0	0	0	0	0	0	0	0	0	0	0	0	0	0	0	Bacteria	Firmicutes	Clostridia	Clostridiales	Ruminococcaceae	Oscillospira
1432	0	0	0	0	0	0	0	0	0	0	0	0	0	0	0	0	0	0	0	0.142857	0	0	0	0	Bacteria	Firmicutes	Clostridia	Clostridiales	Lachnospiraceae
1433	0	0	0	0	0	0	0	0	0	0	0	0	0	0	0	0	0	0	0	0	0	0	0	0	Bacteria	Bacteroidetes	Bacteroidia	Bacteroidales	Prevotellaceae	Prevotella	copri
1434	0	0	0	0	0	0	0	0	0	0	0	0	0	0	0	0	0	0	0	0	0	0	0	0	Bacteria	Firmicutes	Clostridia	Clostridiales	Clostridiaceae
1435	0	0	0	0	0	0	0	0	0	0	0	0	0	0	0	0	0	0	0	0	0	0	0	0	Bacteria	Firmicutes	Clostridia	Coriobacteriales
1436	0	0	0	0	0	0	0	0	0	0	0	0	0	0	0	0	0	0	0	0.0714286	0	0	0	0	Bacteria	Firmicutes	Clostridia	Clostridiales	Lachnospiraceae	[Ruminococcus]
1437	0	0	0.142857	0	0	0	0	0.0714286	0	0	0	0	0	0	0	0	0	0	0	0	0	0	0	0	Bacteria	Firmicutes	Clostridia	Clostridiales	Lachnospiraceae	Blautia
1438	0	0	0	0	0	0	0	0	0	0	0	0	0	0	0	0.0714286	0	0	0	0	0	0	0	0	Bacteria	Firmicutes	Erysipelotrichi	Erysipelotrichales	[Coprobacillaceae]	Catenibacterium
1439	0	0	0	0	0	0	0	0	0	0	0	0	0	0	0	0	0	0	0	0	0	0	0	0	Bacteria	Firmicutes	Clostridia	Clostridiales	Peptostreptococcaceae
1440	0	0	0	0	0	0	0	0	0	0	0	0	0	0	0	0	0	0	0	0	0	0	0	0	Bacteria	Actinobacteria	Actinobacteria	Actinomycetales	Micrococcaceae	Microbispora	rosea
1441	0	0	0	0	0	0	0	0	0	0.0714286	0	0	0	0	0	0	0	0	0	0	0	0	0	0	Bacteria	Firmicutes	Clostridia	Clostridiales	Lachnospiraceae
1442	0	0	0	0	0	0	0	0	0	0	0	0	0	0	0	0	0	0	0	0	0	0	0	0	Bacteria	Firmicutes	Clostridia
1443	0	0	0	0	0	0	0	0	0	0	0	0	0	0	0	0	0	0	0	0	0	0	0	0	Bacteria	Actinobacteria	Actinobacteria	Actinomycetales	Actinomycetaceae
1444	0	0	0.142857	0	0	0	0	0	0	0	0	0	0	0	0	0	0	0	0	0	0	0	0	0	Bacteria	Bacteroidetes	Bacteroidia	Bacteroidales	S24-7
1445	0	0	0	0	0	0	0	0	0	0	0	0.0714286	0	0	0	0	0	0	0	0	0	0	0	0	Bacteria	Proteobacteria	Gammaproteobacteria	Xanthomonadales	Sinobacteraceae
1446	0	0	0	0	0	0	0	0	0	0	0	0	0	0	0	0	0	0	0.0714286	0	0	0	0	0	Bacteria	Firmicutes	Bacilli	Lactobacillales	Lactobacillaceae	Lactobacillus
1447	0	0	0	0	0	0	0	0	0	0	0	0	0	0	0	0	0	0	0	0	0	0	0	0	Bacteria	Proteobacteria	Betaproteobacteria	Burkholderiales	Alcaligenaceae	Sutterella
1448	0	0	0	0	0	0	0	0	0	0	0	0	0	0	0	0	0	0	0	0	0	0	0	0	Bacteria	Proteobacteria	Alphaproteobacteria	Rhodobacterales	Rhodobacteraceae	Paracoccus	aminovorans
1449	0	0	0	0	0	0	0	0	0	0	0	0	0	0	0	0.0714286	0	0	0	0	0	0	0	0	Bacteria	Firmicutes	Bacilli	Lactobacillales	Lactobacillaceae	Lactobacillus
1450	0	0	0	0	0	0	0	0	0	0	0	0	0	0	0	0	0	0	0	0	0	0	0	0	Bacteria	Firmicutes	Clostridia	Clostridiales	Ruminococcaceae
1451	0	0	0	0	0	0	0	0	0	0	0	0	0	0	0	0	0	0	0	0	0	0	0	0	Bacteria	Firmicutes	Clostridia	Clostridiales	Lachnospiraceae
1452	0	0	0	0	0	0	0	0	0	0	0	0	0	0	0	0	0	0	0	0	0	0	0	0	Bacteria	Elusimicrobia	Elusimicrobia	Elusimicrobiales	Elusimicrobiaceae
1453	0	0	0	0	0	0	0	0	0	0	0	0	0	0	0	0	0	0	0	0	0	0	0	0	Bacteria	Firmicutes	Clostridia	Clostridiales	Ruminococcaceae
1454	0	0	0	0	0	0	0	0	0	0	0	0	0	0	0	0	0	0	0	0	0	0	0	0	Bacteria	Spirochaetes	Spirochaetes	Sphaerochaetales	Sphaerochaetaceae	Sphaerochaeta
1455	0	0	0	0	0	0	0	0	0	0	0	0	0	0.0714286	0	0	0	0	0	0	0	0	0	0	Bacteria	Firmicutes	Clostridia	Clostridiales	Peptostreptococcaceae
1456	0	0	0	0	0	0	0	0	0	0	0	0	0	0	0	0	0	0	0	0	0	0	0	0	Bacteria	Firmicutes	Clostridia	Clostridiales	Lachnospiraceae	Coprococcus
1457	0	0	0	0	0	0	0	0	0	0	0	0	0	0	0	0	0	0	0	0	0	0	0	0	Bacteria	Firmicutes	Bacilli	Lactobacillales	Lactobacillaceae	Lactobacillus
1458	0	0	0	0	0	0	0	0	0	0	0	0	0	0	0	0	0	0	0	0.142857	0	0	0	0	Bacteria	Bacteroidetes	Bacteroidia	Bacteroidales	p-2534-18B5
1459	0	0	0	0	0	0	0	0	0	0	0	0.0714286	0	0	0	0	0	0	0	0	0	0	0	0	Bacteria	Firmicutes	Clostridia	Clostridiales	Veillonellaceae
1460	0.0714286	0	0.0714286	0	0	0	0	0	0	0	0	0	0	0	0	0	0	0	0	0	0	0	0	0	Bacteria	Firmicutes	RF3
1461	0	0	0	0	0	0	0	0	0	0	0	0	0	0	0	0	0	0	0	0	0	0	0	0	Bacteria	Firmicutes	Bacilli	Lactobacillales	Lactobacillaceae	Lactobacillus
1462	0	0	0	0	0	0	0	0	0	0	0	0	0	0	0	0	0	0	0	0	0	0	0	0	Bacteria	Firmicutes	Clostridia	Clostridiales
1463	0	0	0	0	0	0	0	0	0	0	0	0	0	0	0	0	0	0	0	0	0	0	0	0	Bacteria	Firmicutes	Clostridia	Clostridiales	Lachnospiraceae	Blautia
1464	0	0	0	0	0	0	0	0	0	0	0	0	0	0	0	0	0	0	0	0	0	0	0	0	Bacteria	Firmicutes	Clostridia	Clostridiales	Ruminococcaceae
1465	0	0	0	0	0	0	0	0	0	0	0	0	0	0.0714286	0	0	0	0	0	0	0	0	0	0	Bacteria	Firmicutes	Clostridia	Clostridiales	Lachnospiraceae	Blautia
1466	0	0	0	0	0	0	0	0	0	0	0	0	0	0	0	0	0.0714286	0	0	0	0	0	0	0	Bacteria	Firmicutes	Clostridia	Clostridiales	Ruminococcaceae	Ruminococcus
1467	0	0	0	0	0	0	0	0	0	0	0	0	0	0	0	0	0	0	0	0	0	0	0	0	Bacteria	Firmicutes	Clostridia	Clostridiales	Ruminococcaceae	Ruminococcus
1468	0	0	0	0	0	0	0	0	0	0	0	0	0	0	0	0	0	0	0	0	0	0	0	0	Bacteria	Bacteroidetes	Bacteroidia	Bacteroidales	Porphyromonadaceae	Porphyromonas
1469	0	0	0	0	0	0	0	0	0	0	0	0	0	0	0	0	0	0	0	0	0.0714286	0	0	0	Bacteria	Proteobacteria	Betaproteobacteria	MND1
1470	0	0	0	0	0	0	0	0	0	0	0	0	0	0	0	0	0	0	0	0	0	0	0	0	Bacteria	Proteobacteria	Gammaproteobacteria	Xanthomonadales	Xanthomonadaceae	Wohlfahrtiimonas
1471	0	0.142857	0	0	0	0	0	0	0	0	0	0	0	0	0	0	0	0	0	0	0	0	0	0	Bacteria	Bacteroidetes	Bacteroidia	Bacteroidales	Prevotellaceae	Prevotella
1472	0	0	0	0	0	0.0714286	0	0	0	0	0	0	0	0	0	0	0	0	0	0	0	0	0	0	Bacteria	Bacteroidetes	Bacteroidia	Bacteroidales	Prevotellaceae	Prevotella	copri
1473	0	0	0	0	0	0	0	0	0	0	0	0	0	0	0	0	0	0	0	0	0	0	0	0	Bacteria	Firmicutes	Clostridia	Clostridiales	Ruminococcaceae
1474	0	0	0	0	0	0	0	0	0	0.0714286	0	0	0	0	0	0	0	0	0	0	0	0	0	0	Bacteria	Firmicutes	Clostridia	Clostridiales	Ruminococcaceae
1475	0	0	0	0	0	0	0	0	0	0	0	0	0	0	0	0	0	0	0	0	0	0	0	0	Bacteria	Proteobacteria	Gammaproteobacteria	Pseudomonadales	Moraxellaceae	Acinetobacter
1476	0	0	0	0	0	0	0	0	0	0	0	0	0	0	0	0	0	0	0	0	0	0	0	0	Bacteria	Bacteroidetes	Bacteroidia	Bacteroidales
1477	0	0	0	0	0	0	0.142857	0	0	0	0	0	0	0	0	0	0	0	0	0	0	0	0	0	Bacteria	Firmicutes	Bacilli	Lactobacillales	Carnobacteriaceae	Trichococcus
1478	0	0	0	0	0	0	0	0	0.142857	0	0	0	0	0	0	0	0	0	0	0	0	0	0	0	Bacteria	Bacteroidetes	Bacteroidia	Bacteroidales	Prevotellaceae	Prevotella	copri
1479	0	0	0	0	0	0	0	0	0	0	0	0	0	0	0	0	0	0	0	0	0	0	0	0	Bacteria	Bacteroidetes	Bacteroidia	Bacteroidales	Porphyromonadaceae	Dysgonomonas	gadei
1480	0	0	0	0	0	0	0	0	0	0	0	0	0	0	0	0	0	0	0	0	0	0	0	0	Bacteria	Firmicutes	Clostridia	Clostridiales	Lachnospiraceae	Blautia
1481	0	0	0	0	0	0	0	0	0	0	0	0	0	0	0	0	0	0	0	0	0	0	0	0	Bacteria	Firmicutes	Clostridia	Clostridiales	Ruminococcaceae
1482	0	0	0	0	0	0	0	0	0	0	0	0	0	0	0	0.0714286	0	0	0	0	0	0	0	0	Bacteria	Bacteroidetes	Bacteroidia	Bacteroidales	Prevotellaceae	Prevotella	copri
1483	0	0	0	0	0	0	0	0	0	0	0	0	0	0	0	0	0	0	0	0	0	0	0	0	Bacteria	Cyanobacteria	4C0d-2	YS2
1484	0	0	0	0	0	0	0	0	0	0.0714286	0	0	0	0	0	0	0	0	0	0	0	0	0	0	Bacteria	Firmicutes	Clostridia	Clostridiales	Lachnospiraceae	[Ruminococcus]
1485	0	0	0	0	0	0	0	0	0	0	0	0	0	0	0	0	0.0714286	0	0	0	0	0	0	0	Bacteria	Firmicutes	Clostridia	Clostridiales	Lachnospiraceae
1486	0	0	0	0	0	0	0.0714286	0	0	0	0	0	0	0	0	0	0	0	0	0	0	0	0	0	Bacteria	Firmicutes	Clostridia	Clostridiales	Ruminococcaceae
1487	0	0	0	0	0	0	0	0	0	0	0	0	0	0	0	0	0	0	0	0	0	0	0	0	Bacteria	Bacteroidetes	Bacteroidia	Bacteroidales
1488	0	0	0	0	0	0	0	0	0	0	0	0	0	0	0	0	0	0	0	0	0	0	0	0	Bacteria	Firmicutes	Clostridia	Clostridiales	Clostridiaceae
1489	0	0	0	0	0	0	0	0	0	0	0	0	0	0	0	0	0	0	0	0.0714286	0	0	0	0	Bacteria	Firmicutes	Clostridia	Clostridiales	Peptococcaceae	rc4-4
1490	0	0	0	0	0	0	0	0	0	0	0	0	0	0	0	0	0	0	0	0	0	0	0	0	Bacteria	Tenericutes	Mollicutes	RF39
1491	0.0714286	0	0	0	0	0	0	0	0	0	0	0	0	0	0	0	0	0	0	0	0	0	0	0	Bacteria	Firmicutes	Clostridia	Clostridiales	Lachnospiraceae
1492	0	0	0	0	0	0	0.0714286	0	0	0	0	0	0	0	0	0	0	0	0	0	0	0	0	0	Bacteria	Firmicutes	Clostridia	Clostridiales	Clostridiaceae
1493	0	0	0	0	0	0	0.0714286	0	0	0	0	0	0	0	0	0	0	0	0	0	0	0	0	0	Bacteria	Firmicutes	Clostridia	Clostridiales	Lachnospiraceae	[Ruminococcus]
1494	0	0	0	0	0	0	0	0	0	0	0	0	0	0	0	0	0	0	0	0	0	0	0	0	Bacteria	Firmicutes	Clostridia
1495	0	0	0	0	0	0	0	0	0	0	0	0	0	0	0	0	0	0	0	0	0	0	0	0	Bacteria	Firmicutes	Clostridia	Clostridiales	Ruminococcaceae	Oscillospira
1496	0	0	0	0	0	0	0	0	0	0	0	0	0	0	0	0	0	0	0	0	0	0	0	0	Bacteria	Bacteroidetes	Bacteroidia	Bacteroidales	S24-7
1497	0	0	0	0	0	0	0	0	0	0	0	0	0	0	0	0	0	0	0	0	0	0	0	0	Bacteria	Firmicutes	Bacilli	Lactobacillales	Streptococcaceae
1498	0	0	0	0	0	0	0	0	0	0	0	0	0	0	0	0	0	0	0	0	0	0	0	0	Bacteria	Bacteroidetes	Bacteroidia	Bacteroidales	Bacteroidaceae	Bacteroides
1499	0	0	0	0	0	0	0	0	0	0	0	0	0	0	0	0	0	0	0	0	0	0	0	0	Bacteria	Firmicutes	Clostridia	Coriobacteriales
1500	0	0	0	0	0	0	0.0714286	0	0	0	0	0	0	0	0	0	0	0	0	0	0	0	0	0	Bacteria	Firmicutes	Bacilli	Lactobacillales	Aerococcaceae	Facklamia
1501	0	0	0	0	0	0	0	0	0	0	0	0	0	0	0	0	0	0	0.0714286	0	0	0	0	0	Bacteria	Bacteroidetes	Bacteroidia	Bacteroidales	S24-7
1502	0	0	0	0	0	0	0	0	0	0	0	0	0	0	0	0	0	0	0	0	0	0	0	0	Bacteria	Firmicutes	Clostridia	Clostridiales	Lachnospiraceae	Blautia
1503	0	0	0	0	0	0	0	0	0	0	0	0	0	0	0	0	0	0	0	0	0.0714286	0	0	0	Bacteria	Firmicutes	Clostridia	Clostridiales	Clostridiaceae
1504	0	0	0	0	0	0	0	0	0	0	0	0	0	0	0	0	0	0	0	0	0	0	0	0	Bacteria	Firmicutes	Clostridia	Clostridiales	Ruminococcaceae	Ruminococcus
1505	0	0	0.0714286	0	0	0	0	0	0	0	0	0	0	0	0	0	0	0	0	0	0	0	0	0	Bacteria	Firmicutes	Clostridia	Clostridiales	Ruminococcaceae	Oscillospira
1506	0	0	0	0	0	0	0	0	0	0	0	0	0	0	0	0	0	0	0.142857	0	0	0	0	0	Bacteria	Proteobacteria	Gammaproteobacteria	Pseudomonadales	Moraxellaceae	Acinetobacter	schindleri
1507	0	0	0	0	0	0	0	0	0	0	0	0	0	0	0	0	0	0	0	0	0	0	0	0	Bacteria	Firmicutes	Clostridia	Clostridiales	Ruminococcaceae	Oscillospira
1508	0	0	0	0	0	0	0	0	0	0	0	0	0	0	0	0	0	0	0	0	0	0	0	0	Bacteria	Firmicutes	Erysipelotrichi	Erysipelotrichales	Erysipelotrichaceae	Erysipelothrix
1509	0	0	0	0	0	0	0	0	0	0	0	0	0	0	0	0	0	0	0	0	0	0	0	0	Bacteria	Firmicutes	Clostridia	Coriobacteriales
1510	0	0	0	0	0	0	0	0	0	0	0	0	0	0	0	0	0	0	0	0	0	0	0	0	Bacteria	Bacteroidetes	Flavobacteriia	Flavobacteriales	Flavobacteriaceae
1511	0	0	0	0	0	0	0	0	0	0.0714286	0	0	0	0	0	0	0	0	0	0	0	0	0	0	Bacteria	Bacteroidetes	Bacteroidia	Bacteroidales	S24-7
1512	0	0	0	0	0	0	0	0	0	0	0	0	0	0	0	0	0	0	0	0	0	0	0	0	Bacteria	Firmicutes	Clostridia	Clostridiales	Lachnospiraceae	Blautia
1513	0	0	0	0	0	0	0	0	0	0	0	0	0	0	0	0	0	0	0	0	0	0	0	0	Bacteria	Firmicutes	Clostridia
